# Supplementary material for: Identification of Genomewide Alternative Splicing Events in Sequential, Isogenic Clinical Isolates of Candida albicans Reveals a Novel Mechanism of Drug Resistance and Tolerance to Cellular Stresses
Source: mSphere. 2020 Aug 12;5(4):e00608-20. doi: 10.1128/mSphere.00608-20 (PMC7426172; doi:10.1128/mSphere.00608-20)
Supplement: DATA SET S1 [file mSphere.00608-20-sd001.xlsx]

## Sheet: Total junctions
List of total junctions identified
	X.1	X	chr	start	end	strand	UniqueJun	unseq
JUNC33	33	33	Ca22chr1A_C_albicans_SC5314	1271536	1271631	+	JUNC33	AATACCGGCATGTTAGTATCAAGGTACTACTTTCTCTAATAATAAAAATAATGCTAATATTGCTCTTGATTGATATAAAACATATATTATACATAC
JUNC26	26	26	Ca22chr1A_C_albicans_SC5314	917157	917222	+	JUNC26	AATACCTGAATAGGTGTTAGTAACTCAGATCACTATTATATTTCAGGAATATTTGATTGACACAAC
JUNC73	73	73	Ca22chr1A_C_albicans_SC5314	2930505	2930577	+	JUNC73	AATACCTGTAATTTTTATATGTTAGTAAAATCAAATTCACTAAGGGGTTTAGCAAAATCTAACAACAAATAAC
JUNC58	58	58	Ca22chr1A_C_albicans_SC5314	2386446	2386520	+	JUNC58	AATATCTAAATCGTATATGTTAGTAACTCAAATTACGCCATAAATAATGTAAGTCTCTTGTACTGAAAAAGATAC
JUNC463	463	463	Ca22chr6A_C_albicans_SC5314	386471	386554	+	JUNC463	AATGCCTATTAATCATCTGTTAGTATCCTCAAACAACAATAACTCAAAACTCCACAGCTATTCTTCTTATTTCAAATTTCAAAC
JUNC38	38	38	Ca22chr1A_C_albicans_SC5314	1379114	1379195	+	JUNC38	AATTGCTATAAAAAATCATAATGTTAGTAATACAAATGAATATTTGAGGGGGGGAGGGAGGAAATCTATGATTTATTGAAAC
JUNC13	13	13	Ca22chr1A_C_albicans_SC5314	190011	190086	-	JUNC13	ACTAAAAAAAAACAGTATGATGTTAGTATACAAAACAAATCGATGGGGATAAACAATACAAAATATAGAAACATAC
JUNC587	587	587	Ca22chrRA_C_albicans_SC5314	905790	905881	-	JUNC587	ACTAAAAAATAATATAAAGTTAGTAATTTTCCACTCAAACATGGCTAGCACTAAAATCCTAAACAGGTTGGCTTTATAAATGTAATACATAC
JUNC11	11	11	Ca22chr1A_C_albicans_SC5314	189693	189778	-	JUNC11	ACTAAACAACTGGAGTTAGTATGGGTTGTTCTGTTTGTTGTTATATTCTTTTAAATAACACCAAAAGCTGGTTTCAAAATACATAC
JUNC582	582	582	Ca22chrRA_C_albicans_SC5314	702255	702322	-	JUNC582	ACTAAACAATTACTGAGTTAGTATATAGATTCGTTGCCAATTCAATGTCAGGGACTATGTGTACATAC
JUNC299	299	299	Ca22chr3A_C_albicans_SC5314	1754639	1754694	-	JUNC299	ACTAAACAGTCAGGTTAGACAAAATCAATCAAAATTAACATCAAAACAGTACATAC
JUNC254	254	254	Ca22chr3A_C_albicans_SC5314	98815	98877	-	JUNC254	ACTAAACTTGAGTTAGTAACGTAAGAAAGTATTAAACTTTTTGGGGGTAAAGTCGGTACATAC
JUNC360	360	360	Ca22chr4A_C_albicans_SC5314	1216874	1216954	-	JUNC360	ACTAAATTAGGAAAGATGTTAGTATTAGGAATATATTCAAACAAGTAACAAAAATCTCTTGTTTATAGTGTTGCTACTTAC
JUNC566	566	566	Ca22chrRA_C_albicans_SC5314	344761	344851	-	JUNC566	ACTAAATTGAATAAAAATTCAAGATTGTTAGCAAATTTGTAATTTACATAAAGGCTTTCACTGACATAGAAGAATACTGTATTATACATAC
JUNC563	563	563	Ca22chrRA_C_albicans_SC5314	235074	235155	-	JUNC563	ACTAAGAAAAAGGAAAGAACAGGAAAGTGTTAGTAAGAAAAGTGCCCAACTCTTCAAAAAGTGTGCTAGTGAAATTACGTAC
JUNC122	122	122	Ca22chr1B_C_albicans_SC5314	1891122	1891207	-	JUNC122	ACTAAGTGTTAAGTTAGTATTTGGAGGATTAACGCCGTATTAACACCATATATGTGGTATTTCTTTTTAAAACAACAAATACATAC
JUNC395	395	395	Ca22chr5A_C_albicans_SC5314	81503	81575	-	JUNC395	ACTAATTAATATAATTCATATGTTAGCATTGAAATTCCTGTACTTCTTTCATTCTAAATGTAAATCAACATAC
JUNC256	256	256	Ca22chr3A_C_albicans_SC5314	113660	113736	-	JUNC256	ACTAATTCATAATATATTCGTTAGTAGCTGCTATTTCACGCCAATTTTGTGGACTATTAATTATTTAAAATACATAC
JUNC6	6	6	Ca22chr1A_C_albicans_SC5314	73091	73181	-	JUNC6	ACTACATAGGAAAATGTTAGTATAATTGTTTGTTGTTTATCTATCTGGTTTCGACAATCTTCAAAGTCAAATATTTTTTTTGGGGACATAC
JUNC352	352	352	Ca22chr4A_C_albicans_SC5314	50398	50468	-	JUNC352	ACTACATTAAGAAACTGTTAGTAATGGAATCTATAACAAAAGACTAACCCTCTGTATCGTTTTCAACATAC
JUNC350	350	350	Ca22chr4A_C_albicans_SC5314	34461	34540	-	JUNC350	ACTAGAATTCAAAAATGTTAGTAATCAGCGTTCAAGTGAAAGAGCAAAGCGCCCTCCTTTAGTCTATTCACATTACATAC
JUNC175	175	175	Ca22chr2A_C_albicans_SC5314	1044054	1044145	-	JUNC175	ACTAGTTGGGATATATTTTGTTAGTATTCCTGATCTAAGATTAGTCTAGTTATATATCTTGTTCCTATCTTCTCCTTATTCTCAATACATAC
JUNC483	483	483	Ca22chr6B_C_albicans_SC5314	161404	161500	-	JUNC483	ACTATAATTATGTTAGCAATTGATACCAAAAATAACTTGTCTTGCTTTTAAAGTTGCAAAAACATCGTAGGATTTGATCTTTATCTTTTATACATAC
JUNC453	453	453	Ca22chr6A_C_albicans_SC5314	116355	116419	-	JUNC453	ACTATCATCAATGGTCCGGTTAGTAAAGCGAACAAGCTTTATAAAAATAGTTATGCTGAACGTAC
JUNC48	48	48	Ca22chr1A_C_albicans_SC5314	1862226	1862294	-	JUNC48	ACTATCCAATGATTATGTTAGTACTAAAGTAGACCACAAATAAAATTCACGAGTTTACTAAGTACATAC
JUNC608	608	608	Ca22chrRA_C_albicans_SC5314	1840990	1841078	-	JUNC608	ACTATCGTAGAGGGAGGGGTTATTTTTGCGGTTAGTATTTAGGGATCATTTAGAAATCAAAAAAATTGAAATCTTGTGAAATAACATAC
JUNC69	69	69	Ca22chr1A_C_albicans_SC5314	2759016	2759099	-	JUNC69	ACTATTAAAATTAAAAAAAAAAGAATAGAAGTTAGTATAAAAAGTAAACTAATATCAATCAAAAGCCTTTAAAGTTATACTCAC
JUNC624	624	624	Ca22chrRA_C_albicans_SC5314	2007721	2007788	-	JUNC624	ACTATTAATAATGATAATATTGTTAGTACTATAGTTTCAAACAGAAGTGTATTAATATCCAAACATAC
JUNC365	365	365	Ca22chr4A_C_albicans_SC5314	1494665	1494733	-	JUNC365	ACTATTTCAATAATTGTTAGTATATGGTTCTGGATACATATTGCAAACTTGTGATTGGGTTAGACATAC
JUNC163	163	163	Ca22chr2A_C_albicans_SC5314	463632	463718	-	JUNC163	ACTATTTTAAAAAAAAACAAAAAGTAAACTGCTTGTTAGTAATTTAATACTATAAAAAAATCATTGAAAAAGTTTCAAACAACATAC
	172	172	Ca22chr2A_C_albicans_SC5314	811927	811999	-	JUNC172	ACTATTTTTTTTGGTGGTCAACAAGTTAGTAACATTTAATTGTCTGAAAAAAACATCTAAGCTAATCACATAC
JUNC193	193	193	Ca22chr2A_C_albicans_SC5314	1886536	1886619	-	JUNC193	ACTGAAGTTAGTATTACAAATATTCTTATCGTATCAAAGTGTTTGGTACAAGTGATACCCCATAAAATATCCGTGTGAACATAC
JUNC512	512	512	Ca22chr7A_C_albicans_SC5314	374139	374216	-	JUNC512	ACTGATAATTCTTAAATGATTAAAGTGTGTTAGTATTCGTGGGGAAAAGAGAATTTGAATCAATTTTCAAATACATAC
JUNC281	281	281	Ca22chr3A_C_albicans_SC5314	900900	900963	-	JUNC281	ACTGATTTTGAAGAGTTAGTACCCTCTTCAAATCGATTTTTTTTGGAGCTAGCAGGATACATAC
JUNC567	567	567	Ca22chrRA_C_albicans_SC5314	363436	363506	-	JUNC567	ACTGCATTGTGATTCTGTTAGTTTTTGACTTCTATACTATGCTATTCACGAACTATACTGTTAAAACATAC
JUNC164	164	164	Ca22chr2A_C_albicans_SC5314	463659	463718	-	JUNC164	ACTGCTTGTTAGTAATTTAATACTATAAAAAAATCATTGAAAAAGTTTCAAACAACATAC
JUNC516	516	516	Ca22chr7A_C_albicans_SC5314	532873	532965	-	JUNC516	ACTGTAGGCATTGATCTTGTTAGTAAAAAAAAATATTCAGAAAAATGCTTGTGATTCAGCATTATCACTATCACAAAAAACTTCTAAACATAC
JUNC407	407	407	Ca22chr5A_C_albicans_SC5314	690974	691048	-	JUNC407	ACTGTTACCGAAAGTACTTGTTAGTATATATTTCAAAGAGTTATTGAAAAGTAATATTGGTACTGATATACATAC
JUNC17	17	17	Ca22chr1A_C_albicans_SC5314	259426	259501	-	JUNC17	ACTTATACAGATACTTGTTAATAATCTATTCAGTATTGGTTTTGGAAAAAAAATAATTAAAAATTATTATTCTTAC
JUNC461	461	461	Ca22chr6A_C_albicans_SC5314	378018	378078	-	JUNC461	ACTTCAAAAGTGTTAGTAAACAAATCCATTATGTTGGACTCGGTTTATAAATTAGACATAC
JUNC602	602	602	Ca22chrRA_C_albicans_SC5314	1467337	1467406	-	JUNC602	ACTTGAGAGCGTTAGTAGGAGAAATAGAAGGCTTTTAAAAAAAGTTACTTGTTGTTTGGAATAAACATAC
JUNC56	56	56	Ca22chr1A_C_albicans_SC5314	2373262	2373358	-	JUNC56	ACTTGGCTAAAAACAAAAAAAAAATTGGGTTTTGGTTAGTACCTTGCTGTAATTGGTAGAGATAAATACTGATAACAAAGGGTTCATTATAACATAC
JUNC3	3	3	Ca22chr1A_C_albicans_SC5314	11104	11161	+	JUNC3	AGCAGAGGAGGCCAAGAAGGCAGAGGAAGCCAAGAAGGTAGAAGAAGCAGCCAAGAAG
JUNC245	245	245	Ca22chr2B_C_albicans_SC5314	1982422	1982454	+	JUNC245	AGCCAACACTTCAAATTAGTGAGTTGTTCAAAG
JUNC620	620	620	Ca22chrRA_C_albicans_SC5314	1893813	1893837	+	JUNC620	AGCGAACAAGTACAGTGATGGAAAG
JUNC627	627	627	Ca22chrRA_C_albicans_SC5314	2230135	2230200	+	JUNC627	AGTAAAGTAAGTATATACACACAAAGTGATTTGAATCTGAACTGAATGCTAACCTTGTTTTTTTAG
JUNC176	176	176	Ca22chr2A_C_albicans_SC5314	1125254	1125313	+	JUNC176	AGTAAGTACACACCTACGAATACTGTTTATGGAACTCGTCACTAACAAGAATTGTTATAG
JUNC19	19	19	Ca22chr1A_C_albicans_SC5314	424262	424336	+	JUNC19	AGTAAGTAGTGTAATACAAACACTTATTCTCCTTCGATATACTAAGATCAAATCAAATTCATATAAAGAAACTAG
JUNC628	628	628	Ca22chrRA_C_albicans_SC5314	2230140	2230200	+	JUNC628	AGTAAGTATATACACACAAAGTGATTTGAATCTGAACTGAATGCTAACCTTGTTTTTTTAG
JUNC14	14	14	Ca22chr1A_C_albicans_SC5314	190750	190834	+	JUNC14	AGTAAGTATATATATGTCATTGCTAAACATTTGATTTTGATTTTGATTTTTTTTTTTTGAAAAGCTTATTAACATCATGATAAAG
JUNC621	621	621	Ca22chrRA_C_albicans_SC5314	1893821	1893845	+	JUNC621	AGTACAGTGATGGAAAGATGAAAAG
JUNC467	467	467	Ca22chr6A_C_albicans_SC5314	605781	605853	+	JUNC467	AGTACGATAAGATTTTTTTTTTAAGAAATATTAAGTTAAATAATGATCATATACTAACATCTATTTTTTTTAG
JUNC514	514	514	Ca22chr7A_C_albicans_SC5314	463570	463631	+	JUNC514	AGTACGTTTTAAACCCGAGATAGCTCTCGATGAATACAATTATACTAACAATTGTCATATAG
JUNC552	552	552	Ca22chrM_C_albicans_SC5314	235	264	+	JUNC552	AGTATAAAAGTAATACCATGTGGTATGAAG
JUNC61	61	61	Ca22chr1A_C_albicans_SC5314	2406775	2406834	+	JUNC61	AGTATCAGACATCATCTAGATATTCGTTTTGTAATACTAACAAATTAATAATTATTATAG
JUNC141	141	141	Ca22chr1B_C_albicans_SC5314	2678489	2678554	+	JUNC141	AGTATGTAAAGACTAGCTTCACTCTTTTGCTGTTGTACATATTACTAATCAAGTAAAATGTTTTAG
JUNC22	22	22	Ca22chr1A_C_albicans_SC5314	683927	684001	+	JUNC22	AGTATGTACCGTCTGGTGTTTCAATTGGCTTTAGCAAGTTTACTAACAGTCTTTCCCTTTTCTTTTTTTACCTAG
JUNC361	361	361	Ca22chr4A_C_albicans_SC5314	1325526	1325598	+	JUNC361	AGTATGTACTCAATCAATACTGACACATATGTCTACTAGACTACTAACAACCACCCACTTTCTTATTTAACAG
JUNC5	5	5	Ca22chr1A_C_albicans_SC5314	71080	71157	+	JUNC5	AGTATGTATAAATGATAGAAACAATTTAATACAAAAACATAGAGTTTCCAAACTGGATACTAACCGCTTTTTTTGAAG
JUNC405	405	405	Ca22chr5A_C_albicans_SC5314	629323	629392	+	JUNC405	AGTATGTATACTTATTGAAGCTAAACTTTTTTATTGAGTTATTTGGATTACTAACTAAATGTTCGTATAG
JUNC351	351	351	Ca22chr4A_C_albicans_SC5314	41668	41721	+	JUNC351	AGTATGTATATAAGTTTGCAATGTAATGACCAACAATATACTAACTTTTACAAG
JUNC601	601	601	Ca22chrRA_C_albicans_SC5314	1455544	1455637	+	JUNC601	AGTATGTATATATATTTACTTTTCCCAAAGTCTCATGTCTTCTAGTGAATAAACAGAGTCAAGTTACTAACAAACAAACGTGTCTATTTTATAG
JUNC50	50	50	Ca22chr1A_C_albicans_SC5314	1901493	1901555	+	JUNC50	AGTATGTATGATAAACCAAAATGATAATTAACATTATCGACCATTTAACTAACATATAATTAG
JUNC51	51	51	Ca22chr1A_C_albicans_SC5314	1901493	1901564	+	JUNC51	AGTATGTATGATAAACCAAAATGATAATTAACATTATCGACCATTTAACTAACATATAATTAGAACAAACAG
JUNC161	161	161	Ca22chr2A_C_albicans_SC5314	173323	173381	+	JUNC161	AGTATGTATTATTGTTTGGTGATTTATTCTTGTACGGTTTGTACTAACGTTGCCGATAG
JUNC585	585	585	Ca22chrRA_C_albicans_SC5314	777924	778017	+	JUNC585	AGTATGTATTCACTTTTTTGAGGATCCGGGCAATGTGCTTGGGATTTTACTTTTAACGTATATACAAAGATAATTTACTAACTTGCTTTCTTAG
JUNC296	296	296	Ca22chr3A_C_albicans_SC5314	1700512	1700579	+	JUNC296	AGTATGTCGATATTTTGTGAACTAGATTGATTTTTTTGTCTCCGTTACTAACATGAAAAACAATAAAG
JUNC168	168	168	Ca22chr2A_C_albicans_SC5314	553443	553524	-	JUNC168	AGTATGTCGTCATCGTCTCAACGACAAGCTAATAGCTATTCACGAAGAGCACCTTTCCATGATGATACTAACAATCAATCAT
JUNC166	166	166	Ca22chr2A_C_albicans_SC5314	553443	553527	-	JUNC166	AGTATGTCGTCATCGTCTCAACGACAAGCTAATAGCTATTCACGAAGAGCACCTTTCCATGATGATACTAACAATCAATCATCAT
JUNC167	167	167	Ca22chr2A_C_albicans_SC5314	553443	553538	+	JUNC167	AGTATGTCGTCATCGTCTCAACGACAAGCTAATAGCTATTCACGAAGAGCACCTTTCCATGATGATACTAACAATCAATCATCATTCCGAAACCAG
JUNC447	447	447	Ca22chr6A_C_albicans_SC5314	112306	112376	+	JUNC447	AGTATGTGTATATCATGCCCACTCTGAACTTTCAATTAAAATCCAGCTTTACTAACACACTTGCTGTCCAG
JUNC519	519	519	Ca22chr7A_C_albicans_SC5314	669616	669691	+	JUNC519	AGTATGTGTCACACTAGCAACTTGGGTGTTGTATATTTGCGAACAATCAACTAACATTTTCAATTTCTCGTTTTAG
JUNC47	47	47	Ca22chr1A_C_albicans_SC5314	1835766	1835828	-	JUNC47	AGTATGTGTTACTTGATCGATGACTTTTGGACGTTGTGGTTTAGTATAAACTTCAATATCAAT
JUNC15	15	15	Ca22chr1A_C_albicans_SC5314	198284	198351	+	JUNC15	AGTATGTTACAGTCTTCTTTTGTTGGTTTGTTTATTTGTTTGTTTTTGTATACTAACAGAATTTGAAG
JUNC16	16	16	Ca22chr1A_C_albicans_SC5314	198284	198355	+	JUNC16	AGTATGTTACAGTCTTCTTTTGTTGGTTTGTTTATTTGTTTGTTTTTGTATACTAACAGAATTTGAAGCTAG
JUNC10	10	10	Ca22chr1A_C_albicans_SC5314	180558	180644	+	JUNC10	AGTATGTTACATTACAATGTTATTCATATATATATCACAAGATCTATTGTGGACAAAAATTTTACTAACCAAAAATGATTTTTCTAG
JUNC561	561	561	Ca22chrRA_C_albicans_SC5314	62856	62918	+	JUNC561	AGTATGTTAGGACTGCTAGAAGTGTGTTGAATTAGGATTGATTTACTAACGTTATCATTATAG
JUNC497	497	497	Ca22chr7A_C_albicans_SC5314	16086	16146	+	JUNC497	AGTATGTTCTGCCATGCACCGAAAATGTACAACGCCAACTTACTAACTAAATAAAAACTAG
JUNC454	454	454	Ca22chr6A_C_albicans_SC5314	116883	116958	+	JUNC454	AGTATGTTGGGAAAATCTACTTCAAATTGATTGTTCTACCTTTTATAACATTATATACTAACAATTCCATTTACAG
JUNC460	460	460	Ca22chr6A_C_albicans_SC5314	339648	339726	+	JUNC460	AGTATGTTTAAATAGTATTCCATAATACATCATGTTATATTCAACACAATTACTAACTACTGTTTCACCCCATCAATAG
JUNC194	194	194	Ca22chr2A_C_albicans_SC5314	1898837	1898910	+	JUNC194	AGTATGTTTCTTTTTTTTGCAGAGTTTATTAATCAATTCGAAACATGATACTAACAGCTATTTGCACGAAATAG
JUNC195	195	195	Ca22chr2A_C_albicans_SC5314	1898837	1898923	+	JUNC195	AGTATGTTTCTTTTTTTTGCAGAGTTTATTAATCAATTCGAAACATGATACTAACAGCTATTTGCACGAAATAGATCCGTCATTCAG
JUNC23	23	23	Ca22chr1A_C_albicans_SC5314	742293	742360	+	JUNC23	AGTATGTTTGCTTTCTAACTTTATTGGTATTTTTGGTTCTGTTTTTTAGTTTACTAACCTTGACCAAG
JUNC292	292	292	Ca22chr3A_C_albicans_SC5314	1535329	1535402	+	JUNC292	AGTATTGATAATCAAGCACTGACTGCTTTGAAAAATAGTGGTCAAGAAGTTAAAAATAATACTAACCAAACAAG
JUNC606	606	606	Ca22chrRA_C_albicans_SC5314	1762505	1762543	+	JUNC606	AGTCACTCCATCTTTTGTCGCTTTCACTAGTGAAGAAAG
JUNC508	508	508	Ca22chr7A_C_albicans_SC5314	310099	310160	-	JUNC508	AGTCTATAAATCAGTTAGTATACATGAGCAATGCATTGTGTTTAGTTGTAACAAATTGACAT
JUNC556	556	556	Ca22chrM_C_albicans_SC5314	916	963	+	JUNC556	AGTGGATATAATCCCATGGTATATACCATACTCTATTTAAGCAATTAG
JUNC554	554	554	Ca22chrM_C_albicans_SC5314	324	365	-	JUNC554	AGTGGTAAGGGAGTTGTTATTGACCGCCTTAAGGTATTTAAT
JUNC555	555	555	Ca22chrM_C_albicans_SC5314	324	373	+	JUNC555	AGTGGTAAGGGAGTTGTTATTGACCGCCTTAAGGTATTTAATACCTTAAG
JUNC619	619	619	Ca22chrRA_C_albicans_SC5314	1893724	1893755	-	JUNC619	AGTTCCTTCGACGAGTCGAGTTGTTTGGGAAT
JUNC524	524	524	Ca22chr7A_C_albicans_SC5314	949215	949236	-	JUNC524	AGTTGATGAAGACTCTGMCCYT
JUNC576	576	576	Ca22chrRA_C_albicans_SC5314	535226	535254	+	JUNC576	CATAAAACTTGTTCTATTTAAACTTTTAC
JUNC611	611	611	Ca22chrRA_C_albicans_SC5314	1887803	1887859	+	JUNC611	CATAACATTTTTTTGTATGGGAAAAAATGTATGGTAATTTTTTTGTGYGTGCACTAC
JUNC613	613	613	Ca22chrRA_C_albicans_SC5314	1888516	1888574	+	JUNC613	CATAGTAAATTTTTGTGTGTGTGAGAATACATAGTAATTTTTTGTATGGGAAAAAATAC
JUNC614	614	614	Ca22chrRA_C_albicans_SC5314	1888545	1888574	+	JUNC614	CATAGTAATTTTTTGTATGGGAAAAAATAC
JUNC411	411	411	Ca22chr5A_C_albicans_SC5314	872100	872125	+	JUNC411	CATCACACCACACCAAATTACACCAC
JUNC162	162	162	Ca22chr2A_C_albicans_SC5314	328405	328489	+	JUNC162	CATCAGAGGCTCCAGTTACTCCAAGTACTTCAGAAGTAGTACCAAATACACCAACCACTTCAAAAGCACCAAATACACCAACCAC
JUNC506	506	506	Ca22chr7A_C_albicans_SC5314	249404	249467	+	JUNC506	CATGAATGATGATGATGATGAGGAGGAGGAGGAGGAAGAACTGGAAGACAATGATGGTGGTAAC
JUNC1	1	1	Ca22chr1A_C_albicans_SC5314	10979	11021	+	JUNC1	CATGACGAATTGAAAGTCAAAGAAGAAGCGGCAAGAAAGAAAC
JUNC592	592	592	Ca22chrRA_C_albicans_SC5314	1000482	1000568	+	JUNC592	CATTGGTAGATCTTCAAAAACAGTCAAAGAATTTTTAGAAAAACATTACGAAGAGGATTTGAGTGAGGAAGAAACCATCAAATTAAC
JUNC190	190	190	Ca22chr2A_C_albicans_SC5314	1659884	1659967	-	JUNC190	CCTAAAAAAATGGGATGATTGTTAGTAAAACAAGAACAAGAAAAACTGTGAGGCATATGGTATAAATAAAGCTCATCTACATAC
JUNC414	414	414	Ca22chr5A_C_albicans_SC5314	976618	976687	-	JUNC414	CCTAAAAGCTTTGGTTAGTATAAAGAAAAACTTGAACGTGTAAAATGTTTGCGTATTATGCTTATCATAC
JUNC70	70	70	Ca22chr1A_C_albicans_SC5314	2813247	2813337	-	JUNC70	CCTAAAATCAAATCATGTTAGTATTTTCTCAATTTCAATTTATTGCTACTTTTTCCTTGCAATTAGACAAGATACATTTGCAATAACATAC
JUNC40	40	40	Ca22chr1A_C_albicans_SC5314	1469965	1470054	-	JUNC40	CCTAAACACAGTGAAATTGTTAGTAATCTTGATCAATTTGACAAGCCTTGTAAGCCAATTGAATTCTTCCTTAAACAAATAATTACGTAC
JUNC462	462	462	Ca22chr6A_C_albicans_SC5314	381595	381662	-	JUNC462	CCTAAACCGAGTTAGTCGTCAAGAAAATAATTCAGTGTTAAAGTCTGTACCTTAAGCGTCAAACGTAC
JUNC49	49	49	Ca22chr1A_C_albicans_SC5314	1891105	1891190	-	JUNC49	CCTAAGTGTTAAGTTAGTATTTGGAGGATTAACACCGTATTAACACCATATATGTGGTATTTCTTTTTAAAACAACGAATACATAC
JUNC599	599	599	Ca22chrRA_C_albicans_SC5314	1440565	1440636	-	JUNC599	CCTAATTCTTAAAGTGGTTAGCATCATAAATCAAACAAATCAACAATAATGAAAATAAAAAAAAGAACATAC
JUNC571	571	571	Ca22chrRA_C_albicans_SC5314	430957	431025	-	JUNC571	CCTAGACAAAGCGGTTAGTAACATTATCACAAGGTCTAAAACACATATTCAATCTAATATCTAACATAC
JUNC171	171	171	Ca22chr2A_C_albicans_SC5314	809302	809386	-	JUNC171	CCTAGATGTAATAATTGTCAGTAACGAAACAAAACCAAACAACATATTGTAGAGGCAAAATCAATCAGCTTGACTGTATACATAC
JUNC67	67	67	Ca22chr1A_C_albicans_SC5314	2654672	2654741	-	JUNC67	CCTATAATGGGTGATTTAGTTAGTCATACATGGCTTACAAATAAACCTGTGTAAAAAACGTGTTACGTAC
JUNC18	18	18	Ca22chr1A_C_albicans_SC5314	416136	416225	-	JUNC18	CCTATAATTGAATCAAGTTAGTAAAACAGTTGCCATGATGTTTTTTTTTATGGGGAGAAAGTGCTCAAATTCAACTTACGCTACAGTAAC
JUNC156	156	156	Ca22chr2A_C_albicans_SC5314	34716	34772	-	JUNC156	CCTATCATATGGTTAGTACTTCAATTTTCAGCACTGTCACAAATCAAAAAAACATAC
JUNC355	355	355	Ca22chr4A_C_albicans_SC5314	283257	283308	-	JUNC355	CCTATGCAACCAATACCTCAACCGCCATCATCTCAACAACAGCAGCAACAAC
JUNC12	12	12	Ca22chr1A_C_albicans_SC5314	189900	189964	-	JUNC12	CCTATTAATAACTGGTTAGTACCTCTTTTCTCTTTAAGTATTAAAAAGGCATTTCAAAAACATAC
JUNC464	464	464	Ca22chr6A_C_albicans_SC5314	386475	386558	-	JUNC464	CCTATTAATCATCTGTTAGTATCCTCAAACAACAATAACTCAAAACTCCACAGCTATTCTTCTTATTTCAAATTTCAAACATAC
JUNC409	409	409	Ca22chr5A_C_albicans_SC5314	767650	767735	-	JUNC409	CCTATTCAAAAAAAAAATTACATTGTTTGTTAGTATAATTCCTTGATAATCATATTTCTGATTCAGTGGTTGTTCAGGTTACTTAC
JUNC62	62	62	Ca22chr1A_C_albicans_SC5314	2416206	2416268	-	JUNC62	CCTATTGTGAATAGTTAGTATTAATATCCTCCAAAATAATGAATAGTAAGCTTATGTACATAC
JUNC178	178	178	Ca22chr2A_C_albicans_SC5314	1158179	1158263	-	JUNC178	CCTCATCATCCTCCACATGAACCACCTCATGAACCACCTCATAAACCACCCCACGAACCACCACATGAACCACCTCATAAACCAC
JUNC629	629	629	Ca22chrRA_C_albicans_SC5314	2285778	2285841	-	JUNC629	CCTCCTCTGCCTTCTTCTTGGCCTCCTCTGCCTTCTTCTTGGCCTCCTCTGCCTTCTTCTTGGC
JUNC523	523	523	Ca22chr7A_C_albicans_SC5314	942294	942315	-	JUNC523	CCTCCTCTGCTTTCTTCTTGGC
JUNC442	442	442	Ca22chr5B_C_albicans_SC5314	1182507	1182564	-	JUNC442	CCTCCTCTGCTTTCTTTGCTGCTTCTTCTGCTTTCTTTGCTTCCTCTGCTTTCTTGGC
JUNC74	74	74	Ca22chr1A_C_albicans_SC5314	2969439	2969484	-	JUNC74	CCTCCTGTGGTTGTATTAGTCAGTGGTTGAGATCCAAATAATCCAC
JUNC354	354	354	Ca22chr4A_C_albicans_SC5314	197492	197558	-	JUNC354	CCTCCTTTAGTTCCACTGCTAGACCCACTGCTAGAGCCGCTGCTGGATCCACCACCTTTACTTCCAC
JUNC287	287	287	Ca22chr3A_C_albicans_SC5314	1389555	1389627	-	JUNC287	CCTCTGCCACCTCTGCCTCCAAAGGATTGGTTGTAGTTACCTCTGTTATTGAAGCCACCGTTGTTGAATCCAC
JUNC79	79	79	Ca22chr1A_C_albicans_SC5314	3146690	3146711	-	JUNC79	CCTCTTCCACCTCTGAATCCGC
JUNC80	80	80	Ca22chr1A_C_albicans_SC5314	3146726	3146810	-	JUNC80	CCTCTTCCGCCTCTAAATCCACCCCTATCATAACCACCTCTTCCTCCTCTAAATCCACCTCTATCGAATCCTCTATCGAAACCAC
JUNC282	282	282	Ca22chr3A_C_albicans_SC5314	1023192	1023231	-	JUNC282	CCTCTTTTAGCGCCACCTCTTGAACCACCTCTGGCACCAC
JUNC593	593	593	Ca22chrRA_C_albicans_SC5314	1020033	1020067	-	JUNC593	CCTGACAAAACTGCTTTTCTAAGTGAAATTAGAAC
JUNC269	269	269	Ca22chr3A_C_albicans_SC5314	644699	644750	-	JUNC269	CCTGATGTGGATTCAATAGTAGATGAACCTGGTGTGGTAGCGGAACTTGAAC
JUNC572	572	572	Ca22chrRA_C_albicans_SC5314	459296	459378	-	JUNC572	CCTGGAGTTTGAGATACGATGGGGCATCTTTAGTGTATTAGTATAAATGTAATGTTGTTAATGATTTATGGTTGGTCACGTAC
JUNC286	286	286	Ca22chr3A_C_albicans_SC5314	1128520	1128613	-	JUNC286	CCTGGTGGTGGGCCAGAAGGTCTATTGTATTGTCCTTGTTGACTTGGTGGAGGTCCAGAAGGTCTATTATATTGTCCTTGACCTGGTGGTGGAC
JUNC275	275	275	Ca22chr3A_C_albicans_SC5314	644951	645023	-	JUNC275	CCTGGTGTAGTAGCAGAACTAGAACCTGGTGTGGTAGCAGAACTTGATCCTGGAGTAGTAGCTGAGCTTGAAC
JUNC276	276	276	Ca22chr3A_C_albicans_SC5314	645023	645050	-	JUNC276	CCTGGTGTGGATTCAACACTAGATAAAC
JUNC274	274	274	Ca22chr3A_C_albicans_SC5314	644927	644951	-	JUNC274	CCTGGTGTGGTAGCAGAACTAGAAC
JUNC267	267	267	Ca22chr3A_C_albicans_SC5314	644651	644726	-	JUNC267	CCTGGTGTGGTAGCAGAACTAGAACCTGGTGTGGTAGCAGAGCTGGAACCTGATGTGGATTCAATAGTAGATGAAC
JUNC271	271	271	Ca22chr3A_C_albicans_SC5314	644777	644876	-	JUNC271	CCTGGTGTGGTAGCAGAACTTGAACCAGGAGTAGTAGCAGAACTAGATCCTGGTGTGGTAGCAGAGCTGGAACCTGATGTGGATTCAATAGTAGATGAAC
JUNC268	268	268	Ca22chr3A_C_albicans_SC5314	644675	644750	-	JUNC268	CCTGGTGTGGTAGCAGAGCTGGAACCTGATGTGGATTCAATAGTAGATGAACCTGGTGTGGTAGCGGAACTTGAAC
JUNC41	41	41	Ca22chr1A_C_albicans_SC5314	1470100	1470193	-	JUNC41	CCTGTGAGGTTCTAACCTGTTTCTTGGTGTTAGTATTAATTGCCTTGTGATTTATACAAAGTTATGGTTCAGGACCCTTCTTTACTTCACATAC
JUNC44	44	44	Ca22chr1A_C_albicans_SC5314	1470115	1470174	-	JUNC44	CCTGTTTCTTGGTGTTAGTATTAATTGCCTTGTGATTTATACAAAGTTATGGTTCAGGAC
JUNC42	42	42	Ca22chr1A_C_albicans_SC5314	1470115	1470184	-	JUNC42	CCTGTTTCTTGGTGTTAGTATTAATTGCCTTGTGATTTATACAAAGTTATGGTTCAGGACCCTTCTTTAC
JUNC43	43	43	Ca22chr1A_C_albicans_SC5314	1470115	1470193	-	JUNC43	CCTGTTTCTTGGTGTTAGTATTAATTGCCTTGTGATTTATACAAAGTTATGGTTCAGGACCCTTCTTTACTTCACATAC
JUNC443	443	443	Ca22chr5B_C_albicans_SC5314	1182573	1182609	-	JUNC443	CCTTCTTTGCTTCCTCTGCTTTCTTTGCTTCCTCTAC
JUNC263	263	263	Ca22chr3A_C_albicans_SC5314	538006	538084	-	JUNC263	CCTTGAAAATGATTGTTAGTAAATAACCAAGAAGAAAAAGAAATATGAAGTCTGTGTATGGTATGGTATGGCTACATAC
JUNC626	626	626	Ca22chrRA_C_albicans_SC5314	2144491	2144557	-	JUNC626	CCTTGATAATATTTTGGGGTTAGTTTACAATTCATTAATCTCATAAATGAAACGACTTGTGACATAC
JUNC362	362	362	Ca22chr4A_C_albicans_SC5314	1378160	1378225	-	JUNC362	CCTTTAACAGAGATGTTAGTAACTAATTTCCTCTTCTAGAACAGTACTGAGCGATTTCTAACATAC
JUNC46	46	46	Ca22chr1A_C_albicans_SC5314	1624079	1624121	-	JUNC46	CCTTTACCATTGTTGTTTCCCTTTTTAAATTTTTTGTTACCAC
JUNC27	27	27	Ca22chr1A_C_albicans_SC5314	918215	918286	-	JUNC27	CCTTTATTTGAGTTAGTACTAAAGTTCAAATTGGAAGTCTCAACATCATAGATTTTGTTCATTAAAACGTAC
JUNC25	25	25	Ca22chr1A_C_albicans_SC5314	881211	881232	-	JUNC25	CCTTTTCCTAAACCTTTACCAC
JUNC625	625	625	Ca22chrRA_C_albicans_SC5314	2128117	2128171	-	JUNC625	CCTTTTTATCCTTCTTTTCTTTCTTTTCTTTCTTTTCTTTCTTTTCCTTCTTCAC
JUNC520	520	520	Ca22chr7A_C_albicans_SC5314	691435	691456	-	JUNC520	CCTTTTTCTTTGGAGCAGCAGC
JUNC615	615	615	Ca22chrRA_C_albicans_SC5314	1893205	1893238	+	JUNC615	CGCAGCGAAATGCGATACGTAATATGAATTGCAG
JUNC607	607	607	Ca22chrRA_C_albicans_SC5314	1772282	1772381	+	JUNC607	CGCTGCCCAATACAACATTGTCAAGAAGGGTCCAGTTAGAATGCCAACCAAGGTTTTGAAAATCACCACCAGAAAAACTCCAAATGGTGAAGGTTCTAAG
JUNC510	510	510	Ca22chr7A_C_albicans_SC5314	347267	347338	+	JUNC510	CGTAAGTAAAAAAAAATTCCAATTTTCTTGAAACAATGATAGCATTTGATACTAACATCCTTTGTTATCAAG
JUNC511	511	511	Ca22chr7A_C_albicans_SC5314	347267	347343	+	JUNC511	CGTAAGTAAAAAAAAATTCCAATTTTCTTGAAACAATGATAGCATTTGATACTAACATCCTTTGTTATCAAGAAAAG
JUNC4	4	4	Ca22chr1A_C_albicans_SC5314	13816	13867	+	JUNC4	CGTAAGTAAAAACAAGACCAACCATCAATTGAATGTCTACTAACGTACTTAG
JUNC413	413	413	Ca22chr5A_C_albicans_SC5314	891546	891612	+	JUNC413	CGTAAGTCTAAACGTACTAGAATGTTAACTGAAAAGGCTAAAGCTGAAACTAACACTATTTCTTTAG
JUNC457	457	457	Ca22chr6A_C_albicans_SC5314	237888	237953	+	JUNC457	CGTATGAAATTGAGTCACTGTTATTACGTTTTGCTTAATTAATACTAACCAGAAGTTTATCTGTAG
JUNC8	8	8	Ca22chr1A_C_albicans_SC5314	179870	179945	+	JUNC8	CGTATGATACAATTTTTTTTTATAATTGTTTTGATAAGCATAAAATTTCCTAACGATATACTAACCATTGAAATAG
JUNC594	594	594	Ca22chrRA_C_albicans_SC5314	1037067	1037143	+	JUNC594	CGTATGTATATGAAATATACTGTTGTTTATATCTACTAGTAGTTTATGAATTTACTAACTCCATCTCTATATTCTAG
JUNC159	159	159	Ca22chr2A_C_albicans_SC5314	90673	90746	+	JUNC159	CGTATGTATATTTATCACAAACTAGAAAAAAAAAAGAGCTTGCAATGAACCAACGACTAACAACCATTTTAAAG
JUNC591	591	591	Ca22chrRA_C_albicans_SC5314	999959	1000048	+	JUNC591	CGTATGTATCTTGATTTGATCACCCAATTCAAACAAAAGCTTGGTGGGTTTAAGGAAAAGAGTATACTAACAGTTTTTATTTTAATTTAG
JUNC75	75	75	Ca22chr1A_C_albicans_SC5314	2993189	2993255	+	JUNC75	CGTATGTATTTATATGATTGTTACTTTTTTTGGATTAATAGGAGATTACTAACATTGTTGGTTATAG
JUNC264	264	264	Ca22chr3A_C_albicans_SC5314	621678	621759	+	JUNC264	CGTATGTATTTGTGCCTGTCTATTAGCGGTGATCTTCAAAAAGAGTCTTACCACAGCATTCCACTAACACCTTGAGCAACAG
JUNC358	358	358	Ca22chr4A_C_albicans_SC5314	879917	880000	+	JUNC358	CGTATGTCATCGACATCAAATATTCCATTATTAAATACAGTTGGATCCCCTGATAATAATAATAATACTAATAATAATAATAAG
JUNC597	597	597	Ca22chrRA_C_albicans_SC5314	1099610	1099677	+	JUNC597	CGTATGTGAACGATTAACTAAACTTGTTTTATATCATTCTTACTAACATAATTTGATTAACTATACAG
JUNC590	590	590	Ca22chrRA_C_albicans_SC5314	999844	999939	+	JUNC590	CGTATGTTTAGTTTAGATATAGAAGTGTTAGACTGCGATTGGGCCTTGAACAATTGATCTTTTAGAACACGATTTACTAACTTTTTTTAACACCAG
JUNC418	418	418	Ca22chr5A_C_albicans_SC5314	1182564	1182606	-	JUNC418	CGTTTCTTTCTTGCCGCTTCTTCTTTGACTTTCAATTCGTCAT
JUNC289	289	289	Ca22chr3A_C_albicans_SC5314	1469543	1469569	+	JUNC289	GATTGTAGTTCGCAGTGCTTAAAACAC
JUNC57	57	57	Ca22chr1A_C_albicans_SC5314	2373267	2373358	-	JUNC57	GCTAAAAACAAAAAAAAAATTGGGTTTTGGTTAGTACCTTGCTGTAATTGGTAGAGATAAATACTGATAACAAAGGGTTCATTATAACATAC
JUNC76	76	76	Ca22chr1A_C_albicans_SC5314	3009646	3009714	-	JUNC76	GCTAAATATATATGTTAGTATATGTGAACAGTAAAGAAACATTAAACATTATGAAATGTTATGCAATAC
JUNC77	77	77	Ca22chr1A_C_albicans_SC5314	3009646	3009718	-	JUNC77	GCTAAATATATATGTTAGTATATGTGAACAGTAAAGAAACATTAAACATTATGAAATGTTATGCAATACATAC
JUNC101	101	101	Ca22chr1B_C_albicans_SC5314	857011	857095	-	JUNC101	GCTAGATTAAATTAAAAAAAACGTATTCAATGTTAGTATAAATGTATTATAAATTAAATTGATCAATTTAATGATTATTACCTAC
JUNC24	24	24	Ca22chr1A_C_albicans_SC5314	856960	857044	-	JUNC24	GCTAGATTAGATTAAAAAAAACGTATTCAATGTTAGTATAAATGTATTATAAATTAAATTGATCAATTTAATGATTATTACCTAC
JUNC39	39	39	Ca22chr1A_C_albicans_SC5314	1379118	1379199	-	JUNC39	GCTATAAAAAATCATAATGTTAGTAATACAAATGAATATTTGAGGGGGGGAGGGAGGAAATCTATGATTTATTGAAACATAC
JUNC113	113	113	Ca22chr1B_C_albicans_SC5314	1379142	1379223	-	JUNC113	GCTATAAAAAATTATAATGTTAGTAATACAAATGAACATATGAGGGGGGGAGGGAGGAAATCTATGAGTTCTTGAAACATAC
JUNC372	372	372	Ca22chr4A_C_albicans_SC5314	1532308	1532378	-	JUNC372	GCTATAATGAATTGTTAGCAAAAAAAAAACCCAAACTTGAAAAGAATAATTGCATTCCCTGCTAAACATAC
JUNC157	157	157	Ca22chr2A_C_albicans_SC5314	41829	41895	-	JUNC157	GCTATAATTAGTCCATGTTAGTTAAAATAGTGTCCACCAAAAAAGAGAGTACTCAATACAAACATAC
JUNC656	656	656	Ca22chrRB_C_albicans_SC5314	759341	759423	-	JUNC656	GCTATAGATAATTATATATGTTAATATACACTTGAACCAATAACTCACAATGAATTAACTGTGCTTTATTATGTTAAACATAC
JUNC584	584	584	Ca22chrRA_C_albicans_SC5314	759406	759488	-	JUNC584	GCTATAGATAATTATATATGTTAGTATACACTTGAACCAATAACTCACAATGAATTAACTGTGCTTTATTATGTTAAACATAC
JUNC202	202	202	Ca22chr2A_C_albicans_SC5314	2192917	2192974	-	JUNC202	GCTATAGGATGTTAGTTAATACAATTTTCAATGATTGATAATTCATTCGCCTACTTAC
JUNC260	260	260	Ca22chr3A_C_albicans_SC5314	469301	469391	-	JUNC260	GCTATATCAATTGATTTTTTTGTTAGTAAACGTAAAAACAAACAAGCAAAATACTCTTAAGTTGAGTATCAATTCCATGAATAATACATAC
JUNC458	458	458	Ca22chr6A_C_albicans_SC5314	267638	267728	-	JUNC458	GCTATGTGTGGGGGAAAGAGTTAGTAATTGAAGATAATGGTTTTAAAACAACAATAATATAATCAGTTGGTCGGGACTATAGCAAACATAC
JUNC616	616	616	Ca22chrRA_C_albicans_SC5314	1893498	1893549	-	JUNC616	GCTGAACTTAAGCATATCAATAAGCGGAGGAAAAGAAACCAACAGGGATTGC
JUNC192	192	192	Ca22chr2A_C_albicans_SC5314	1886520	1886619	-	JUNC192	GCTGATTATGAAAGACACTGAAGTTAGTATTACAAATATTCTTATCGTATCAAAGTGTTTGGTACAAGTGATACCCCATAAAATATCCGTGTGAACATAC
JUNC504	504	504	Ca22chr7A_C_albicans_SC5314	212647	212669	-	JUNC504	GCTGGTGGTGCTGCTGAAGAAGC
JUNC586	586	586	Ca22chrRA_C_albicans_SC5314	899651	899728	-	JUNC586	GCTGTATTTAATAGTTAGTAAATATAAAAACATCAATGCAAAGATAAATTAAATAAAAAAGTTGACCCAATTACATAC
JUNC481	481	481	Ca22chr6B_C_albicans_SC5314	119154	119230	-	JUNC481	GCTTAAATGAAATGTTAATATTTGTTGCCAATACAAAATCAATTTCAATTTTAAATGATTAATCTGTCTATACATAC
JUNC499	499	499	Ca22chr7A_C_albicans_SC5314	111447	111536	-	JUNC499	GCTTCAAAATACAAAAGATGTTAGTAATCTAGTTTTTAAAATCAGATAATATGGCCCATAGGCATTCTAAATAATTGAATTGATACTCAC
JUNC283	283	283	Ca22chr3A_C_albicans_SC5314	1023546	1023588	-	JUNC283	GCTTCCAATTCAGCTTCAGCATCTTCAGTACCTTCAACTTCAC
JUNC403	403	403	Ca22chr5A_C_albicans_SC5314	394189	394263	-	JUNC403	GCTTGATAATGTTAGTAATTTGAATTATTCGTTTTCTTTTATTCAAGATCATATTAGCTAAACACGGTGACATAC
JUNC399	399	399	Ca22chr5A_C_albicans_SC5314	217588	217610	-	JUNC399	GCTTTCATTTCTTTCGTAGGAAC
JUNC278	278	278	Ca22chr3A_C_albicans_SC5314	703119	703141	-	JUNC278	GCTTTCATTTCTTTCTTAGGAAC
JUNC398	398	398	Ca22chr5A_C_albicans_SC5314	217481	217503	-	JUNC398	GCTTTCATTTTCTTCTTAGAAAC
JUNC466	466	466	Ca22chr6A_C_albicans_SC5314	605777	605853	+	JUNC466	GGCAAGTACGATAAGATTTTTTTTTTAAGAAATATTAAGTTAAATAATGATCATATACTAACATCTATTTTTTTTAG
JUNC36	36	36	Ca22chr1A_C_albicans_SC5314	1293440	1293461	+	JUNC36	GGCAGAAGAAGCAGCAAAGAAG
JUNC35	35	35	Ca22chr1A_C_albicans_SC5314	1293401	1293422	+	JUNC35	GGCAGAGGAGGCCAAGAAGAAG
JUNC570	570	570	Ca22chrRA_C_albicans_SC5314	417916	417974	+	JUNC570	GGCATGTTTTAGAATTTGCAGATCATAATCAGTCAGTTTACTAACCTAATTTTGAATAG
JUNC2	2	2	Ca22chr1A_C_albicans_SC5314	11053	11113	+	JUNC2	GGCCAAAAAGAAGGCAGAGGAGGCCAAGAAGAAGGAAGAAGAGGCCAAGAAAGCAGAGGAG
JUNC37	37	37	Ca22chr1A_C_albicans_SC5314	1293470	1293512	+	JUNC37	GGCCAAGAAGAAGGCAGAGGAGGCCAAGAAAGCAGAAGAAAAG
JUNC641	641	641	Ca22chrRB_C_albicans_SC5314	395867	395897	+	JUNC641	GGCCCACCACAGGGTCAGTATTACCAACAAG
JUNC558	558	558	Ca22chrM_C_albicans_SC5314	27866	27957	+	JUNC558	GGTACAGTGGATTATGCTGTTTAATTGGATGATACCCCTAACACCTTACCAATTCTTGAATATATACTCATTACCTGAACGAGTATATACAG
JUNC465	465	465	Ca22chr6A_C_albicans_SC5314	603432	603511	+	JUNC465	GGTACGTGATTTGTTTTTTTAAACTTTGAATTAAAATAAACAATAAAAATAAGCCGATACTAACTATACTCCAAACCTAG
JUNC605	605	605	Ca22chrRA_C_albicans_SC5314	1752022	1752107	+	JUNC605	GGTACGTTGTATTGGGTCTAACAGCTCCAGTAAACTAGAAACTGCAGGCAGTCAAAAGCAACAATGTAATACTAACTTACTAACAG
JUNC298	298	298	Ca22chr3A_C_albicans_SC5314	1749090	1749147	+	JUNC298	GGTACGTTTAGGATTCAATCTATCATGGATATTGAATGCATATTAACAACTTTATCAG
JUNC503	503	503	Ca22chr7A_C_albicans_SC5314	152117	152200	+	JUNC503	GGTACGTTTTAATTTCAATTCTCCAATACTTTGTTTGTTTGTTTGTTTGTTTATTTATTTGATACTAACTTTTTAAACCCCTAG
JUNC502	502	502	Ca22chr7A_C_albicans_SC5314	152117	152203	+	JUNC502	GGTACGTTTTAATTTCAATTCTCCAATACTTTGTTTGTTTGTTTGTTTGTTTATTTATTTGATACTAACTTTTTAAACCCCTAGTAG
JUNC200	200	200	Ca22chr2A_C_albicans_SC5314	2122316	2122343	+	JUNC200	GGTAGAGGAGGTTATGATCGTGAAGAAG
JUNC617	617	617	Ca22chrRA_C_albicans_SC5314	1893629	1893691	-	JUNC617	GGTATCTTTGGGCCCGGCTCTTGTCTATGTTCCTTGGAACAGGACGTCACAGAGGGTGAGAAT
JUNC300	300	300	Ca22chr3A_C_albicans_SC5314	1783194	1783246	+	JUNC300	GGTATGTAAAGAAAAATAAGATGTTGTTGAATTTGTTTACTAATATAGTTTAG
JUNC183	183	183	Ca22chr2A_C_albicans_SC5314	1404235	1404309	+	JUNC183	GGTATGTAATCCAAATTATCTACTACTACTACTACAATAACTAAAAACTAGTTATACTAACTTTTCAAACAATAG
JUNC184	184	184	Ca22chr2A_C_albicans_SC5314	1404235	1404313	+	JUNC184	GGTATGTAATCCAAATTATCTACTACTACTACTACAATAACTAAAAACTAGTTATACTAACTTTTCAAACAATAGGCAG
JUNC54	54	54	Ca22chr1A_C_albicans_SC5314	2124277	2124343	+	JUNC54	GGTATGTACACAATTACGGAGATTAGAGTTTTGCTCTTGTACTCGATTTGATATTAACAATTTTTAG
JUNC517	517	517	Ca22chr7A_C_albicans_SC5314	540440	540521	+	JUNC517	GGTATGTACATTATCAACTTAACTTTATCAATTTTAGTAGTTCTTAATTATTAACCAAACAAACACACCACTTTAATTTTAG
JUNC575	575	575	Ca22chrRA_C_albicans_SC5314	465459	465533	+	JUNC575	GGTATGTACATTCAACAAAAGCCCGTTACACTTGTATTTCAATAACCCTATATACTAACTTTTGTTTTGTCACAG
JUNC522	522	522	Ca22chr7A_C_albicans_SC5314	898920	898972	+	JUNC522	GGTATGTACCAGGCTTATACTCTTTCTGCCAACCTACAACTAACATATCATAG
JUNC412	412	412	Ca22chr5A_C_albicans_SC5314	881293	881364	+	JUNC412	GGTATGTATAAAACCCACAAATATCATCGTTTATGCTTCATTGTTTTATGATACTAATCCGTTATTTTCTAG
JUNC622	622	622	Ca22chrRA_C_albicans_SC5314	1915469	1915535	+	JUNC622	GGTATGTATAAATTAGCAATGCATCCTCATCTTTGATGGCATGGTTACTAACAGCATCAATTTGTAG
JUNC623	623	623	Ca22chrRA_C_albicans_SC5314	1915469	1915547	+	JUNC623	GGTATGTATAAATTAGCAATGCATCCTCATCTTTGATGGCATGGTTACTAACAGCATCAATTTGTAGTGCTTGATCAAG
JUNC560	560	560	Ca22chrRA_C_albicans_SC5314	62490	62549	+	JUNC560	GGTATGTATAAGGAAAACTATTGGGATATAAATAGCGTTTTACTAACATTTCGTTTCTAG
JUNC578	578	578	Ca22chrRA_C_albicans_SC5314	563243	563337	+	JUNC578	GGTATGTATAATTTTTAACTTTGATTTATTGAATAACCACTGGTGGTTTTTTTCATTTATTTTTATTTTGAACTTACTAACTGTGTTGACATAAG
JUNC279	279	279	Ca22chr3A_C_albicans_SC5314	784742	784819	+	JUNC279	GGTATGTATATTAATTGTTTAGCTACACTATGCTAGACATTCCTCCCTGTTTATCCTACTAACACATAAATACGTAAG
JUNC427	427	427	Ca22chr5B_C_albicans_SC5314	402092	402151	+	JUNC427	GGTATGTATCAAATAACTAATTAATTTTCATTCTTTGTAACCCTACTAACATATTGATAG
JUNC565	565	565	Ca22chrRA_C_albicans_SC5314	310829	310892	-	JUNC565	GGTATGTATCTAAATTGTTTACAAACTTCTACGTTGGCTTAGTATTAACTAACAATAATAATAT
JUNC564	564	564	Ca22chrRA_C_albicans_SC5314	310829	310910	+	JUNC564	GGTATGTATCTAAATTGTTTACAAACTTCTACGTTGGCTTAGTATTAACTAACAATAATAATATTATTTTTTTTCATTTCAG
JUNC32	32	32	Ca22chr1A_C_albicans_SC5314	1191614	1191698	+	JUNC32	GGTATGTATTACATGATTTTTAGTCCTCTGAATCTTCTTCCGATCATCATATACTAACATTTTCGTGGGTGTTATTCTTTAATAG
JUNC604	604	604	Ca22chrRA_C_albicans_SC5314	1627321	1627394	+	JUNC604	GGTATGTATTCAACTTGTTAAGACTGCTCGTATTAAATAATTTACTAACATGGCATTGCCACAAATTCTTTTAG
JUNC598	598	598	Ca22chrRA_C_albicans_SC5314	1293320	1293411	+	JUNC598	GGTATGTATTTTCCAGTCTACACCCCCCTTTCCCCCTTTCAGTCAGATGTTTGATCTACATTCAAAACAACATGTTTACTAACCAACTATAG
JUNC501	501	501	Ca22chr7A_C_albicans_SC5314	151973	152046	+	JUNC501	GGTATGTCAAACTATTCTTAAACAAAGCTAATTTTTATGAGTCCCTTTATGTTTTACTAACAATTTTTATTTAG
JUNC445	445	445	Ca22chr6A_C_albicans_SC5314	74107	74193	+	JUNC445	GGTATGTCACAACAGTAATTACAATTATGAAAGTTTTCTAACGATGAAGAATTGTATATATTAACAATACCTTTATTTTTTGTCAAG
JUNC188	188	188	Ca22chr2A_C_albicans_SC5314	1437429	1437497	+	JUNC188	GGTATGTGAGTATTCACTTAATTGAAAGTCTGAGAGTTTTTACTAACAGAACCCACCCTAATTCGATAG
JUNC189	189	189	Ca22chr2A_C_albicans_SC5314	1437429	1437505	+	JUNC189	GGTATGTGAGTATTCACTTAATTGAAAGTCTGAGAGTTTTTACTAACAGAACCCACCCTAATTCGATAGTGTCAAAG
JUNC259	259	259	Ca22chr3A_C_albicans_SC5314	459280	459350	+	JUNC259	GGTATGTGATAATCTTTATTAAATATACATTGTTTGGTGTATTTTTTACTAACCAAAAGTTTGCTTTTTAG
JUNC173	173	173	Ca22chr2A_C_albicans_SC5314	833299	833380	+	JUNC173	GGTATGTTAAAGATATAATCTCCCCACTCCCCGAAATGAGTCTAATTTATACTAACATAATATTCCCCTTTTATCATTTTAG
JUNC71	71	71	Ca22chr1A_C_albicans_SC5314	2925362	2925432	+	JUNC71	GGTATGTTATAAACCATGTCTATAAAAAGATCTATTTGTTTACGTACTAATGCTATTTTCTTTTTTTATAG
JUNC676	676	676	Ca22chrRB_C_albicans_SC5314	1751486	1751571	+	JUNC676	GGTATGTTGTATTGGGTATAACAGCTCCAGTAAACTAGAAACCGCAGGCAGTCAAAGGCAACAGTGTAATACTAACTTACTAACAG
JUNC78	78	78	Ca22chr1A_C_albicans_SC5314	3104892	3104953	+	JUNC78	GGTATGTTGTTTCAGAATTCAATAAAGTTTATATAAGAACTCATTACTAACAATTGACGTAG
JUNC588	588	588	Ca22chrRA_C_albicans_SC5314	954047	954126	+	JUNC588	GGTATGTTTACAAATATATTTTTTAGCATTATAAGTGCTATTAATTGATTTTTTTTTACTAACATTAAAACTGAGTATAG
JUNC258	258	258	Ca22chr3A_C_albicans_SC5314	355876	355953	+	JUNC258	GGTATGTTTCAATATTTCAATTATCTAATTGGTTATTCCAAGAATTTGAATTACTAACAGTACTTTTTTCATTTTCAG
JUNC9	9	9	Ca22chr1A_C_albicans_SC5314	180041	180128	+	JUNC9	GGTATGTTTGATATGAATTTTCCTTTTAACTTTAAGAGTACCAATATTAACATTCTTTTTCCCCTTTTGAAGGGGTTGGGCTATTTAG
JUNC182	182	182	Ca22chr2A_C_albicans_SC5314	1272068	1272145	+	JUNC182	GGTATGTTTGATTCAATATTGGCTTTTTCTTTTTTTGCATTTCAGGATACTAACAACACGCTTTTTGTTTTTGTTTAG
JUNC262	262	262	Ca22chr3A_C_albicans_SC5314	536456	536530	+	JUNC262	GGTATGTTTGTATACTTTGAATTTATTTATGTAACGTGAATTTTTTTTGATACTAACTTTTCCAATTTTTTTTAG
JUNC31	31	31	Ca22chr1A_C_albicans_SC5314	1167045	1167128	+	JUNC31	GGTATGTTTTTTATAATAGTTGTTCCCACAAAAATTCAATTTGTCCATTCAATGTTCATCTGATTACTAACATTTTGTTTCCAG
JUNC500	500	500	Ca22chr7A_C_albicans_SC5314	131587	131659	+	JUNC500	GGTATGTTTTTTTTTGCAATGAAACTTCCCTAGATGAACAACATATATTAACATTTGTCACTTTTTTTTTTAG
JUNC603	603	603	Ca22chrRA_C_albicans_SC5314	1474837	1474900	+	JUNC603	GGTCAAAGATTTCTCATACTTTTTAATATATTTTTACATTCTTAAACTAACAACTGTTTCTTAG
JUNC568	568	568	Ca22chrRA_C_albicans_SC5314	395769	395799	+	JUNC568	GGTCAATATTACCAACAAGGGCCGCCACAAG
JUNC640	640	640	Ca22chrRB_C_albicans_SC5314	395849	395909	+	JUNC640	GGTCAGTATTACCAACAGGGCCCACCACAGGGTCAGTATTACCAACAAGGACCACCACAAG
JUNC569	569	569	Ca22chrRA_C_albicans_SC5314	395877	395907	+	JUNC569	GGTCCACCACAGGGTCAGTATTACCAACAAG
JUNC284	284	284	Ca22chr3A_C_albicans_SC5314	1099542	1099596	-	JUNC284	GGTCTAAGTTAGGTTAGTATTAAAGACATGTTAATGATTGCATATTTGTTTACAT
JUNC618	618	618	Ca22chrRA_C_albicans_SC5314	1893713	1893743	+	JUNC618	GGTCTGTGTAAAGTTCCTTCGACGAGTCGAG
JUNC468	468	468	Ca22chr6A_C_albicans_SC5314	886614	886638	+	JUNC468	GGTGATGATGATGATGATGATAAAG
JUNC577	577	577	Ca22chrRA_C_albicans_SC5314	561977	562040	+	JUNC577	GGTGGAGGCTACGGCGGTGGTGGTAGCAGAGGTGGAAGAGATGGCTACAGTGGTGGTGGCAGAG
JUNC198	198	198	Ca22chr2A_C_albicans_SC5314	2122118	2122175	+	JUNC198	GGTGGATATCGTGATGGTGGAAGAGGCGGTTATGGAGGTTACCGTGATGGGGGAAGAG
JUNC496	496	496	Ca22chr6B_C_albicans_SC5314	886576	886603	+	JUNC496	GGTGGTGATGATGATGATAAAGAAGAAG
JUNC366	366	366	Ca22chr4A_C_albicans_SC5314	1497894	1497918	+	JUNC366	GGTGGTGCTCGTGGAGGATCTAGAG
JUNC369	369	369	Ca22chr4A_C_albicans_SC5314	1497954	1497999	+	JUNC369	GGTGGTGCTCGTGGAGGTAGAGGTGGTGCCAGAGGCGGTGCTAGAG
JUNC367	367	367	Ca22chr4A_C_albicans_SC5314	1497918	1497942	+	JUNC367	GGTGGTGCTCGTGGAGGTGCCAGAG
JUNC368	368	368	Ca22chr4A_C_albicans_SC5314	1497918	1497987	+	JUNC368	GGTGGTGCTCGTGGAGGTGCCAGAGGCGGTGCTAGAGGTGGTGCTCGTGGAGGTAGAGGTGGTGCCAGAG
JUNC144	144	144	Ca22chr1B_C_albicans_SC5314	2782865	2782895	+	JUNC144	GGTGGTGCTGGTGGTGCTGGTGGTGATGCAG
JUNC521	521	521	Ca22chr7A_C_albicans_SC5314	831032	831053	+	JUNC521	GGTGGTGGTTGCGGTGGTGGAG
JUNC197	197	197	Ca22chr2A_C_albicans_SC5314	2122028	2122082	+	JUNC197	GGTGGTTATCGCGACGGTGGTTACGGTGGTAGAGGTGGTTATGGAGGAGGAAGAG
JUNC277	277	277	Ca22chr3A_C_albicans_SC5314	645026	645077	+	JUNC277	GGTGTGGATTCAACACTAGATAAACCTGGTGTGGTAGCAGAACTTGAACCAG
JUNC596	596	596	Ca22chrRA_C_albicans_SC5314	1098964	1098990	-	JUNC596	GGTGTTTCAAGCACTGCGAACTACAAT
JUNC199	199	199	Ca22chr2A_C_albicans_SC5314	2122154	2122217	+	JUNC199	GGTTACCGTGATGGGGGAAGAGGTGGTGGCTATGGTGGCTACCGTGATGGAGGAAGAGGAGGAG
JUNC295	295	295	Ca22chr3A_C_albicans_SC5314	1694626	1694705	+	JUNC295	GGTTAGTAACATAGTACCCACCAACATTTGTGATTATATTATTACTAACAAAACTTGAATCTTTTCAAATATTTATCCAG
JUNC179	179	179	Ca22chr2A_C_albicans_SC5314	1170476	1170504	+	JUNC179	GGTTCCCCGGGATAAATTTTTCAATTAAG
JUNC187	187	187	Ca22chr2A_C_albicans_SC5314	1430313	1430343	+	JUNC187	GGTTGAGGCTGAGATTAAGATTGAGATTAAG
JUNC186	186	186	Ca22chr2A_C_albicans_SC5314	1430295	1430343	+	JUNC186	GGTTGAGGCTGAGATTAAGGTTGAGGCTGAGATTAAGATTGAGATTAAG
JUNC7	7	7	Ca22chr1A_C_albicans_SC5314	151524	151551	+	JUNC7	GGTTGATGAGGTTGATGAGGTTGATGAG
JUNC610	610	610	Ca22chrRA_C_albicans_SC5314	1885250	1885282	+	JUNC610	GGTTGGGTGGAAATAAGGGTTGGTGGAAATAAG
JUNC55	55	55	Ca22chr1A_C_albicans_SC5314	2250891	2250930	-	JUNC55	GGTTGTTGTTGTTGTTGTTGGGATTTCTGTTGATATTGAT
JUNC406	406	406	Ca22chr5A_C_albicans_SC5314	641804	641843	+	JUNC406	GGTTTAATCTCATCTATCTTGGGTAGATTTGAACAAAGAG
JUNC64	64	64	Ca22chr1A_C_albicans_SC5314	2538917	2538947	+	JUNC64	GGTTTCTCATCAAGAGGTGGTGGTCGTGGAG
JUNC397	397	397	Ca22chr5A_C_albicans_SC5314	204235	204312	+	JUNC397	TATATGTATAAGTGTATGACCAAATAAAAAAAGATAAGATAAGATAAGATAGATGAGGAAATGAAAACTGAAACTTAC
JUNC518	518	518	Ca22chr7A_C_albicans_SC5314	540442	540505	+	JUNC518	TATGTACATTATCAACTTAACTTTATCAATTTTAGTAGTTCTTAATTATTAACCAAACAAACAC
JUNC636	636	636	Ca22chrRB_C_albicans_SC5314	310830	310912	+	JUNC636	TATGTATCTAAATTGTTTACAAACTTCTACGTTGGCTTAGTATTAACTAACAATAATAATAATTTTTTTTTTCATTTCAGGAC
JUNC553	553	553	Ca22chrM_C_albicans_SC5314	297	367	+	JUNC553	TATTAAGTTATAAGTACCGTGAGGGAAAGTGGTAAGGGAGTTGTTATTGACCGCCTTAAGGTATTTAATAC
JUNC174	174	174	Ca22chr2A_C_albicans_SC5314	1014308	1014386	-	JUNC174	TCTAAACAGTTCGGAGGGGGAAGAAATGTTAGTAACTTAATTTTTGAAAATTATTATTGATAATATTGAATTTACATAC
JUNC417	417	417	Ca22chr5A_C_albicans_SC5314	1124470	1124566	-	JUNC417	TCTAAAGACACAAGTGCAAGTATTGTTAGTAATCACATTGATTGTTAAGCAAAAATAAGTACAAATGTTTTACACGTTATATTCAATTTCAACATAC
JUNC160	160	160	Ca22chr2A_C_albicans_SC5314	155131	155202	-	JUNC160	TCTAAAGCCATATGTTAGTTTACTTTGATTGGAATTGCATAACACTTTAATAGAAATAAGTTTTTCACATAC
JUNC59	59	59	Ca22chr1A_C_albicans_SC5314	2386450	2386524	-	JUNC59	TCTAAATCGTATATGTTAGTAACTCAAATTACGCCATAAATAATGTAAGTCTCTTGTACTGAAAAAGATACATAC
JUNC177	177	177	Ca22chr2A_C_albicans_SC5314	1128580	1128656	-	JUNC177	TCTAAATGAACAAAATCGTTAGTATTTCAAAGAGCAAAAAAAGATTAAATCAATGTTCTTTAATTGTATGTACTTAC
JUNC294	294	294	Ca22chr3A_C_albicans_SC5314	1636010	1636078	-	JUNC294	TCTAAATGGAAAAGCAATTGTTAGTAAGTATTAATAACAAATAGTTTAAATAGTAGTTATATAACATAC
JUNC449	449	449	Ca22chr6A_C_albicans_SC5314	115875	115937	-	JUNC449	TCTAAATGGATGTTAGTACATTAGTGTGTTCAGCTAAAAGGCAGAATTACCTGTAATACGTAC
JUNC505	505	505	Ca22chr7A_C_albicans_SC5314	226556	226629	-	JUNC505	TCTAAATTAAACGAAAATAATGTTAGTAAATATTATTTGATCGGTTACATCAATAGATCCTTATTTGAACATAC
JUNC580	580	580	Ca22chrRA_C_albicans_SC5314	690907	690966	-	JUNC580	TCTAAATTGAATGTTAGTTAACAATACTCCTTTAATTAAACACCCAAAATAGTTACTTAC
JUNC415	415	415	Ca22chr5A_C_albicans_SC5314	1060357	1060454	-	JUNC415	TCTAACATAAAAAAAGAAAAAGAACGTATTATTGTTAGTAAAGCCAATTTTTCCAAAAAGCAAATTCAGCTCTTCTGGCAAACCAATTTAAAACATAC
JUNC451	451	451	Ca22chr6A_C_albicans_SC5314	116190	116258	-	JUNC451	TCTAACATTGACATGTTAGTATTCAAAATTAAACAATCGCAAAATTGTAGGCATTGTTTTAATACATAC
JUNC285	285	285	Ca22chr3A_C_albicans_SC5314	1099544	1099598	-	JUNC285	TCTAAGTTAGGTTAGTATTAAAGACATGTTAATGATTGCATATTTGTTTACATAC
JUNC20	20	20	Ca22chr1A_C_albicans_SC5314	642529	642607	-	JUNC20	TCTAATAAATGAGTTAGTACAAGAAATAATGAAATAAAAATGGCATCCCTCCAGAAAGAAGGGGTGATAAATTACATAC
JUNC408	408	408	Ca22chr5A_C_albicans_SC5314	767357	767427	-	JUNC408	TCTAGAAATAAGTAAAATGTTAGTAACCAAATCTTCTTTGTAGGGTTTTTGCTCTTGGTTCATTTACATAC
JUNC30	30	30	Ca22chr1A_C_albicans_SC5314	1054595	1054679	-	JUNC30	TCTAGAATAAAAATGAAAATGAATGTTAGTTGAAATGTCAGGTGGTGGTGGTGGTTTTTTTTTAGATTTCAAAAACTATACATAC
JUNC370	370	370	Ca22chr4A_C_albicans_SC5314	1532023	1532090	-	JUNC370	TCTAGAGGTTGACAATAAGTCAAGTTAGTAAGAACTCAATTGATAATTCAAAAAAATCAAACACATAC
JUNC400	400	400	Ca22chr5A_C_albicans_SC5314	224390	224454	-	JUNC400	TCTAGAGTCGACATGTTAGTACTTGAGAATGAATATGCTGGTAGTTGTGAGTTGTTGGTACATAC
JUNC583	583	583	Ca22chrRA_C_albicans_SC5314	743076	743134	-	JUNC583	TCTAGATTTGTGTTAGTAACATTCTTTTGAAAATAAAAATGAATTCTATTCTAACTTAC
JUNC165	165	165	Ca22chr2A_C_albicans_SC5314	553440	553535	-	JUNC165	TCTAGTATGTCGTCATCGTCTCAACGACAAGCTAATAGCTATTCACGAAGAGCACCTTTCCATGATGATACTAACAATCAATCATCATTCCGAAAC
JUNC60	60	60	Ca22chr1A_C_albicans_SC5314	2390322	2390379	-	JUNC60	TCTAGTCATTCTTTAGTACACGTCTCTCTTTTTTACCGTATACTCAATTTGGACATAC
JUNC201	201	201	Ca22chr2A_C_albicans_SC5314	2192905	2192974	-	JUNC201	TCTAGTTGTTGTGCTATAGGATGTTAGTTAATACAATTTTCAATGATTGATAATTCATTCGCCTACTTAC
JUNC356	356	356	Ca22chr4A_C_albicans_SC5314	427610	427675	-	JUNC356	TCTATAAAGTATTGGTTAGTATCTCGTTAAAAGTTATGGTCTTGGATAGTTCTTATTGATACGTAC
JUNC509	509	509	Ca22chr7A_C_albicans_SC5314	310101	310162	-	JUNC509	TCTATAAATCAGTTAGTATACATGAGCAATGCATTGTGTTTAGTTGTAACAAATTGACATAC
JUNC581	581	581	Ca22chrRA_C_albicans_SC5314	697343	697442	-	JUNC581	TCTATAATAAGTAAAGAAAAACTCATGGTTAGTATATCAGTTAGTTTTAATAAAAGTGTTGATGCGCTTCAAAGCGCTTGTTTATAATCTCTTGACATAC
JUNC396	396	396	Ca22chr5A_C_albicans_SC5314	159244	159304	-	JUNC396	TCTATAATGTGGTTAGTCAGACTGTTATAACTTGCTAGGAGTGGGTAAACTGTTGACATAC
JUNC170	170	170	Ca22chr2A_C_albicans_SC5314	723991	724067	-	JUNC170	TCTATAATTATTCTGGTTAGTATAAGTTGTTTTTCCCTAAAAGAAGAAAATATTGTTTTAGTTATTCAATAACATAC
JUNC21	21	21	Ca22chr1A_C_albicans_SC5314	657075	657165	-	JUNC21	TCTATAGATATAAAATGTTTTTCAGTTTGTTAGTATATGAAAAATATCCTTATCTGGGTAAGTAGTGGCGATGGCTAGATAGCGGACATAC
JUNC29	29	29	Ca22chr1A_C_albicans_SC5314	933732	933807	-	JUNC29	TCTATAGTAAAAAATAATTAGTTAGTAGACAGATTCAAAGCAGATAAATCGAAATATTGGAAAAAAAAATTTCAAC
JUNC28	28	28	Ca22chr1A_C_albicans_SC5314	933732	933811	-	JUNC28	TCTATAGTAAAAAATAATTAGTTAGTAGACAGATTCAAAGCAGATAAATCGAAATATTGGAAAAAAAAATTTCAACATAC
JUNC507	507	507	Ca22chr7A_C_albicans_SC5314	309977	310052	-	JUNC507	TCTATATATAGTTAGTATACTGCAATAACAGGATAGGGCAAAAAATAATAATATTTAATTTGATTTGATTACATAC
JUNC498	498	498	Ca22chr7A_C_albicans_SC5314	59911	59964	-	JUNC498	TCTATATTAATTGGTTTGTTGGCCGTTTTATTTTACTTGAGAAAGAGAAACAAC
JUNC559	559	559	Ca22chrRA_C_albicans_SC5314	8196	8251	-	JUNC559	TCTATATTAGTTAGTTAGTAAACAAAATTCTTCAATACCATAGGTAATGATCATAC
JUNC261	261	261	Ca22chr3A_C_albicans_SC5314	477176	477256	-	JUNC261	TCTATGATTAAAAAAAAATTCTGTTAGTAAAATGTTTTGCAAAATTCAAACTGAGACGTATGTAGTAGTTATTGATCATAC
JUNC589	589	589	Ca22chrRA_C_albicans_SC5314	999841	999936	-	JUNC589	TCTCGTATGTTTAGTTTAGATATAGAAGTGTTAGACTGCGATTGGGCCTTGAACAATTGATCTTTTAGAACACGATTTACTAACTTTTTTTAACAC
JUNC579	579	579	Ca22chrRA_C_albicans_SC5314	686041	686065	-	JUNC579	TCTGAATCGGAATCAGAGCTGGAGC
JUNC357	357	357	Ca22chr4A_C_albicans_SC5314	592087	592165	-	JUNC357	TCTGACAAAAAAAAAAGAATGTTGATATTAGTTAGTATACAATCATGTTTGCTTTTCAAAACTATAATGTATCACATAC
JUNC456	456	456	Ca22chr6A_C_albicans_SC5314	213809	213876	-	JUNC456	TCTGATATATTGTTAGTTGTTTGATCTTAAGTTAAGTAAATATGAAAAAGTTTCAGTTTCTAACATAC
JUNC455	455	455	Ca22chr6A_C_albicans_SC5314	136788	136873	-	JUNC455	TCTGCGTATTAAAGAATGTTAGTAAATCAAACAATACGCGTCGTAGATATGTTTTGATCAAAAACAAACAAACAAAAAATACATAC
JUNC452	452	452	Ca22chr6A_C_albicans_SC5314	116327	116419	-	JUNC452	TCTGGAGAAAATGTATATAACGAAGATGACTATCATCAATGGTCCGGTTAGTAAAGCGAACAAGCTTTATAAAAATAGTTATGCTGAACGTAC
JUNC371	371	371	Ca22chr4A_C_albicans_SC5314	1532205	1532271	-	JUNC371	TCTGTAAAAAATTAAAAGAAAAAAAGTTAGTCACTTCCTCGTCGTGATTGGCAATCTATCAACATAC
JUNC653	653	653	Ca22chrRB_C_albicans_SC5314	697277	697376	-	JUNC653	TCTGTAATAAGTAAAGAAAAACTCATGGTTAGTATATCAGTTGGTTTTAATAAAAGTGTTGATGCGCTTCAAAGCGCTTGTTTATAATCTCTTGACATAC
JUNC255	255	255	Ca22chr3A_C_albicans_SC5314	113651	113736	-	JUNC255	TCTGTTGATACTAATTCATAATATATTCGTTAGTAGCTGCTATTTCACGCCAATTTTGTGGACTATTAATTATTTAAAATACATAC
JUNC265	265	265	Ca22chr3A_C_albicans_SC5314	639236	639317	-	JUNC265	TCTGTTGCTCAAGGTGTTAGTGGAATGCTGTGGTAAGACTCTTTTTGAAGATCACCGCTAATAGACAGGCACAAATACATAC
JUNC280	280	280	Ca22chr3A_C_albicans_SC5314	887855	887926	-	JUNC280	TCTTAAAAAAAAATTAAATTGTTAGTTCAATACCTTCTCAGTAGAGTTATCATAATAATAAGGCATACATAC
JUNC600	600	600	Ca22chrRA_C_albicans_SC5314	1440571	1440636	-	JUNC600	TCTTAAAGTGGTTAGCATCATAAATCAAACAAATCAACAATAATGAAAATAAAAAAAAGAACATAC
JUNC513	513	513	Ca22chr7A_C_albicans_SC5314	374148	374216	-	JUNC513	TCTTAAATGATTAAAGTGTGTTAGTATTCGTGGGGAAAAGAGAATTTGAATCAATTTTCAAATACATAC
JUNC562	562	562	Ca22chrRA_C_albicans_SC5314	189865	189956	-	JUNC562	TCTTCAAATAGAATAGAACAAAAAAAAAGTTAGTATAGACAAATTCACTAGAAATTAATAAGAAGTAATAATATTTCATTATTGATACATAC
JUNC257	257	257	Ca22chr3A_C_albicans_SC5314	258436	258510	-	JUNC257	TCTTTAAAAAGATTGTTAGTATATAAAAACCGCCAACATATTTAAATAGTAAGCTAGTTGATTCAAAATACATAC
JUNC404	404	404	Ca22chr5A_C_albicans_SC5314	488015	488091	-	JUNC404	TCTTTAAAAATGTGAAAGGAAAAAACCATAATGTTAGTATTGAACAACTATCGGGAGAAAGTGTTTGTGCAACATAC
JUNC573	573	573	Ca22chrRA_C_albicans_SC5314	459322	459378	-	JUNC573	TCTTTAGTGTATTAGTATAAATGTAATGTTGTTAATGATTTATGGTTGGTCACGTAC
JUNC180	180	180	Ca22chr2A_C_albicans_SC5314	1185054	1185119	-	JUNC180	TCTTTATTTGTCCTAGTTAGTATCCAATGCTTTGATTATAATAAATGACTATTATAATATACATAC
JUNC252	252	252	Ca22chr3A_C_albicans_SC5314	98800	98877	-	JUNC252	TCTTTGATCTTTGCAACTAAACTTGAGTTAGTAACGTAAGAAAGTATTAAACTTTTTGGGGGTAAAGTCGGTACATAC
JUNC253	253	253	Ca22chr3A_C_albicans_SC5314	98807	98877	-	JUNC253	TCTTTGCAACTAAACTTGAGTTAGTAACGTAAGAAAGTATTAAACTTTTTGGGGGTAAAGTCGGTACATAC
JUNC185	185	185	Ca22chr2A_C_albicans_SC5314	1404239	1404313	+	JUNC185	TGTAATCCAAATTATCTACTACTACTACTACAATAACTAAAAACTAGTTATACTAACTTTTCAAACAATAGGCAG
JUNC266	266	266	Ca22chr3A_C_albicans_SC5314	644647	644722	-	JUNC266	TGTACCTGGTGTGGTAGCAGAACTAGAACCTGGTGTGGTAGCAGAGCTGGAACCTGATGTGGATTCAATAGTAGAT
JUNC270	270	270	Ca22chr3A_C_albicans_SC5314	644773	644872	-	JUNC270	TGTACCTGGTGTGGTAGCAGAACTTGAACCAGGAGTAGTAGCAGAACTAGATCCTGGTGTGGTAGCAGAGCTGGAACCTGATGTGGATTCAATAGTAGAT
JUNC158	158	158	Ca22chr2A_C_albicans_SC5314	63271	63346	+	JUNC158	TGTACGTATAATATTTGATACAACTTAAACATTTTTTTTTTCATTCCTTAGAGTCTAACCATTCCCCGCCTTCAAG
JUNC65	65	65	Ca22chr1A_C_albicans_SC5314	2540472	2540552	+	JUNC65	TGTACGTATCACCTAAACTTGTGCATTTACGTTGCTTTTTAAGTTTTCTTGATGTTGTACTAACCGAATTGTTTTACCCAG
JUNC191	191	191	Ca22chr2A_C_albicans_SC5314	1847795	1847868	+	JUNC191	TGTACGTCTAAATTTCCCAAAAAGACCCATATTCATTATTTTTACTAACGATTCCCCTGTTTTTCGTACTTTAG
JUNC68	68	68	Ca22chr1A_C_albicans_SC5314	2720942	2721028	+	JUNC68	TGTACGTTATAATAATACTTGTCAAAAATAAAGTGAACTAATTTTGTACCGATTCATTGAGTAACTAACAAAAAGAATTATTTAAAG
JUNC353	353	353	Ca22chr4A_C_albicans_SC5314	107411	107478	+	JUNC353	TGTACGTTTATTCTGAAACTTGATATCAGTGTTTGTGATAATATTGCTTTACTAACGAGAATTTCAAG
JUNC557	557	557	Ca22chrM_C_albicans_SC5314	27035	27102	-	JUNC557	TGTAGGTTCAGATCTAACGCTATATAGAGGCATAACACATGCGAATATATATATAATATGAATATAAT
JUNC291	291	291	Ca22chr3A_C_albicans_SC5314	1535305	1535402	+	JUNC291	TGTAGTTATCCTGAAAAGACCATGAGTATTGATAATCAAGCACTGACTGCTTTGAAAAATAGTGGTCAAGAAGTTAAAAATAATACTAACCAAACAAG
JUNC448	448	448	Ca22chr6A_C_albicans_SC5314	112312	112376	+	JUNC448	TGTATATCATGCCCACTCTGAACTTTCAATTAAAATCCAGCTTTACTAACACACTTGCTGTCCAG
JUNC52	52	52	Ca22chr1A_C_albicans_SC5314	1901497	1901555	+	JUNC52	TGTATGATAAACCAAAATGATAATTAACATTATCGACCATTTAACTAACATATAATTAG
JUNC53	53	53	Ca22chr1A_C_albicans_SC5314	1901497	1901564	+	JUNC53	TGTATGATAAACCAAAATGATAATTAACATTATCGACCATTTAACTAACATATAATTAGAACAAACAG
JUNC612	612	612	Ca22chrRA_C_albicans_SC5314	1888132	1888201	-	JUNC612	TGTATGGCAATYTTTTGTATGGTAATTTTTTGTGTGAGAATACATAGTAATTTTTTGTATGGTAAAAAAT
JUNC203	203	203	Ca22chr2A_C_albicans_SC5314	2198753	2198815	+	JUNC203	TGTATGTAAATTTGTCTATGTTGCACATGCCTCAAATTGAATTTCTACTAACACTTTGACTAG
JUNC574	574	574	Ca22chrRA_C_albicans_SC5314	463715	463796	+	JUNC574	TGTATGTACAATACTACTCAATAGTAAGAAACGAATTGAAATACTAACTTAATTGGGGCGTAATGCCATTGTTTGTTTCTAG
JUNC401	401	401	Ca22chr5A_C_albicans_SC5314	266689	266761	+	JUNC401	TGTATGTATAAAAAACTACAAAACGCTTTTCTTACATTGTATGGAGAACTTCTCTTTACTAACATTACAATAG
JUNC288	288	288	Ca22chr3A_C_albicans_SC5314	1462299	1462389	+	JUNC288	TGTATGTATAAATTATCTGGTACTGCTTATTCTTTTTTTCTTTTTTCTTCGTTTGAATCAATTCATTATTAACAAGCTAACTGTTTTAAAG
JUNC169	169	169	Ca22chr2A_C_albicans_SC5314	574399	574478	+	JUNC169	TGTATGTATATATACACATTTTTTTGGGTACGAAGTCAAAGGTTTTTACCATGTTATTCAAATCACTAACACTCATATAG
JUNC595	595	595	Ca22chrRA_C_albicans_SC5314	1050290	1050310	-	JUNC595	TGTATGTATGTATGTATGTAT
JUNC63	63	63	Ca22chr1A_C_albicans_SC5314	2418439	2418509	+	JUNC63	TGTATGTATTACTTCATTTGTTTGTATCCATACCTTGTCAAGCATCACTAACACAATGTTGATTCGTTAAG
JUNC181	181	181	Ca22chr2A_C_albicans_SC5314	1204192	1204255	+	JUNC181	TGTATGTCACCAAGCACTAAATAATCAACAGGGAATTTGATTTACTAACTCCTTTTATTATAAG
JUNC359	359	359	Ca22chr4A_C_albicans_SC5314	1055441	1055524	+	JUNC359	TGTATGTGGAACATATCAAAAGTAGAAGCATGATACAAGTCTCAACAAGGATTGTCTTACTAACAATTTTTCCATTCAAAATAG
JUNC402	402	402	Ca22chr5A_C_albicans_SC5314	318385	318453	+	JUNC402	TGTATGTTAGGGTTTGCCTGAGGGTTTACACCTTCACAATTTTGAACCTTCTACTAACTTTCAATATAG
JUNC45	45	45	Ca22chr1A_C_albicans_SC5314	1581170	1581240	+	JUNC45	TGTATGTTGGTTTATTATAATTTTTATTTTTATATTTAGGGTTAGCATACTAACTTCATTATCAAAACCAG
JUNC297	297	297	Ca22chr3A_C_albicans_SC5314	1713154	1713248	+	JUNC297	TGTATGTTTAACTTTTTATTTTTTTTTTTCACGTTGTTGTTGTTGTTTTGTTGTTCAATACTAACAAAATTGAATTTTTTTTTTTTCATATTTAG
JUNC196	196	196	Ca22chr2A_C_albicans_SC5314	1921833	1921908	+	JUNC196	TGTCCCACAGAAAGTACGAAGCACCACGTCACGGTTCCTTAGGTTTCTTACCAAGAAAGAGAGCTGCCAAGCAAAG
JUNC450	450	450	Ca22chr6A_C_albicans_SC5314	116188	116256	-	JUNC450	TGTCTAACATTGACATGTTAGTATTCAAAATTAAACAATCGCAAAATTGTAGGCATTGTTTTAATACAT
JUNC290	290	290	Ca22chr3A_C_albicans_SC5314	1535303	1535402	+	JUNC290	TGTGTAGTTATCCTGAAAAGACCATGAGTATTGATAATCAAGCACTGACTGCTTTGAAAAATAGTGGTCAAGAAGTTAAAAATAATACTAACCAAACAAG
JUNC459	459	459	Ca22chr6A_C_albicans_SC5314	273501	273599	-	JUNC459	TGTGTTGATGTATTTAAGGTTGACTGCAAAAAAAAAAAAGAAAAATACAAAAAAATACAAAAAATACAAGTAGTTCTTTGTAAGTTGTCAATATGTTAT
JUNC66	66	66	Ca22chr1A_C_albicans_SC5314	2589079	2589100	-	JUNC66	TGTTCATTCTGGATATTGATAT
JUNC364	364	364	Ca22chr4A_C_albicans_SC5314	1448562	1448586	-	JUNC364	TGTTGTGATATTGTGATATTGTGAT
JUNC293	293	293	Ca22chr3A_C_albicans_SC5314	1625276	1625306	-	JUNC293	TGTTGTTCTTGATGTTGTTGTTGTTCTTGAT
JUNC363	363	363	Ca22chr4A_C_albicans_SC5314	1438784	1438805	+	JUNC363	TGTTGTTGTTGTTGTGCTTGAG
JUNC543	543	543	Ca22chr7B_C_albicans_SC5314	511015	511039	-	JUNC543	TGTTTATTATTATTATTGTGATTAT

## Sheet: DEJunctions
List of Differentially Expressed Junctions
	logFC	AveExpr	t	P.Value	adj.P.Val	B	chr	start	end	strand	UniqueJun	GeneName	GeneName	181	182	183	184	185	186	Sequence
JUNC563	6.57031	4.42548	14.7396	4.38397e-06	0.00153439	4.41803	Ca22chrRA_C_albicans_SC5314	235074	235155	-	JUNC563	CR_01040C_A	ARC19	0	0	0	0	25	52	ACTAAGAAAAAGGAAAGAACAGGAAAGTGTTAGTAAGAAAAGTGCCCAACTCTTCAAAAAGTGTGCTAGTGAAATTACGTAC
JUNC263	6.96489	5.51702	10.3962	3.58946e-05	0.00601752	2.916	Ca22chr3A_C_albicans_SC5314	538006	538084	-	JUNC263	C3_02460C_A	PHA2	0	0	0	24	44	57	CCTTGAAAATGATTGTTAGTAAATAACCAAGAAGAAAAAGAAATATGAAGTCTGTGTATGGTATGGTATGGCTACATAC
JUNC583	5.50937	5.68482	9.46128	6.26674e-05	0.00601752	2.20139	Ca22chrRA_C_albicans_SC5314	743076	743134	-	JUNC583	CR_03310C_A	orf19.2393	0	0	15	14	9	29	TCTAGATTTGTGTTAGTAACATTCTTTTGAAAATAAAAATGAATTCTATTCTAACTTAC
JUNC497	6.16778	5.09161	9.31285	6.87716e-05	0.00601752	2.29057	Ca22chr7A_C_albicans_SC5314	16086	16146	+	JUNC497	C7_00110W_A	SOD3	0	0	0	11	31	29	AGTATGTTCTGCCATGCACCGAAAATGTACAACGCCAACTTACTAACTAAATAAAAACTAG
JUNC75	-6.57935	5.78341	-7.60923	0.000221735	0.0155215	1.26974	Ca22chr1A_C_albicans_SC5314	2993189	2993255	+	JUNC75	C1_13620W_A	ROB1	77	48	50	0	0	0	CGTATGTATTTATATGATTGTTACTTTTTTTGGATTAATAGGAGATTACTAACATTGTTGGTTATAG
JUNC417	-4.48758	5.58956	-7.10804	0.000326354	0.0183037	0.806422	Ca22chr5A_C_albicans_SC5314	1124470	1124566	-	JUNC417	C5_05100C_A	DUN1	12	17	12	15	0	0	TCTAAAGACACAAGTGCAAGTATTGTTAGTAATCACATTGATTGTTAAGCAAAAATAAGTACAAATGTTTTACACGTTATATTCAATTTCAACATAC
JUNC32	4.60685	3.77025	7.05681	0.000339926	0.0183037	0.671702	Ca22chr1A_C_albicans_SC5314	1191614	1191698	+	JUNC32	C1_05700W_A	AUT7	0	0	0	0	6	13	GGTATGTATTACATGATTTTTAGTCCTCTGAATCTTCTTCCGATCATCATATACTAACATTTTCGTGGGTGTTATTCTTTAATAG
JUNC602	1.78199	10.0526	6.2571	0.000663398	0.0290237	0.0186511	Ca22chrRA_C_albicans_SC5314	1467337	1467406	-	JUNC602	CR_06850C_A	orf19.1848.1	85	68	58	80	176	250	ACTTGAGAGCGTTAGTAGGAGAAATAGAAGGCTTTTAAAAAAAGTTACTTGTTGTTTGGAATAAACATAC
JUNC159	-7.58837	6.40556	-5.82021	0.000983209	0.0382359	-0.205594	Ca22chr2A_C_albicans_SC5314	90673	90746	+	JUNC159	C2_00570W_A	orf19.2070	94	168	158	0	0	0	CGTATGTATATTTATCACAAACTAGAAAAAAAAAAGAGCTTGCAATGAACCAACGACTAACAACCATTTTAAAG
JUNC10	-4.78905	4.94599	-5.6491	0.00115384	0.0403844	-0.309767	Ca22chr1A_C_albicans_SC5314	180558	180644	+	JUNC10	C1_00910W_A	orf19.6013	15	21	0	17	0	0	AGTATGTTACATTACAATGTTATTCATATATATATCACAAGATCTATTGTGGACAAAAATTTTACTAACCAAAAATGATTTTTCTAG
JUNC219	6.8076	4.9291	12.6813	1.09138e-05	0.00428633	3.75166	Ca22chr2B_C_albicans_SC5314	809329	809413	-	JUNC219	C2_03840C_A	INO4	0	0	28	54	0	3	CCTAGATGTAACAATTGTCAGTAACGAAACAAAACCAAACAACATATTGTAGAGGCAAAATCAATCAGCTTGACTGTATACATAC
JUNC590	8.56923	6.37763	8.97478	8.54106e-05	0.0108203	2.17365	Ca22chrRA_C_albicans_SC5314	999844	999939	+	JUNC590	CR_04550W_A	PRE6	0	0	119	153	0	122	CGTATGTTTAGTTTAGATATAGAAGTGTTAGACTGCGATTGGGCCTTGAACAATTGATCTTTTAGAACACGATTTACTAACTTTTTTTAACACCAG
JUNC583	5.38548	5.68482	8.84909	9.27452e-05	0.0108203	1.80278	Ca22chrRA_C_albicans_SC5314	743076	743134	-	JUNC583	CR_03310C_A	orf19.2393	0	0	15	14	9	29	TCTAGATTTGTGTTAGTAACATTCTTTTGAAAATAAAAATGAATTCTATTCTAACTTAC
JUNC58	5.07192	4.98531	7.50444	0.000239973	0.0209976	0.983941	Ca22chr1A_C_albicans_SC5314	2386446	2386520	+	JUNC58	C1_10750C_A	orf19.2343.1	0	0	7	18	5	4	AATATCTAAATCGTATATGTTAGTAACTCAAATTACGCCATAAATAATGTAAGTCTCTTGTACTGAAAAAGATAC
JUNC403	4.79294	4.05159	6.77434	0.000427415	0.0332434	0.460799	Ca22chr5A_C_albicans_SC5314	394189	394263	-	JUNC403	C5_01740C_A	MTLA1	0	0	6	14	0	1	GCTTGATAATGTTAGTAATTTGAATTATTCGTTTTCTTTTATTCAAGATCATATTAGCTAAACACGGTGACATAC
