# Supplementary material for: Identification of Genomewide Alternative Splicing Events in Sequential, Isogenic Clinical Isolates of Candida albicans Reveals a Novel Mechanism of Drug Resistance and Tolerance to Cellular Stresses
Source: mSphere. 2020 Aug 12;5(4):e00608-20. doi: 10.1128/mSphere.00608-20 (PMC7426172; doi:10.1128/mSphere.00608-20)
Supplement: DATA SET S2 [file mSphere.00608-20-sd002.xlsx]

## Sheet: DFEJunctions_usinglimma
	X	logFC	AveExpr	t	P.Value	adj.P.Val	B	chr	start	end	strand	UniqueJun	X1544	X1545	X1546	X1547	SequenceWithin	ORF	Title in 22 assembly	GeneName	GeneCoordinates	MappedLocation
1	JUNC177	-9.12078	9.97484	-21.9467	6.93788e-06	0.00324693	3.71612	supercont4.18	697168	697213	+	JUNC177	710	713	0	0	GGCGGTGCTAGAGGTGGTGCTCGTGGAGGTAGAGGTGGTGCCAGAG	orf19.3138	C4_06720W_A	NOP1	Ca22chr4A_C_albicans_SC5314:1497789-1498739	154-199
2	JUNC103	-4.5502	7.68791	-10.1756	0.000233241	0.0353472	1.30266	supercont4.12	153353	153404	-	JUNC103	27	32	0	0	CCTGGTGTAGTAGCAGAACTAGATCCTGGTGTGGATTCAACACTAGATGAAC	orf19.301	C3_03050C_A	PGA18	Ca22chr3B_C_albicans_SC5314:644040-646301	1181-1130
3	JUNC57	-4.99341	7.90712	-9.15893	0.00037349	0.0353472	0.926672	supercont4.1	1817399	1817561	-	JUNC57	32	50	0	0	TCTAATTTTCAAAAAAAAAATAATCAAGTTAGTAACTTTGTTTATCGTTGACGAAAGATCAAACAACCCCGTACCCTGTTTTACTTTTAATCAAGTATGAGGATGGGGGGAGGGGTTTTGTTGAATAATCTCCTTGAGAACATTGCTTTTTCTTTAAACATAC	orf19.5104	C1_08260C_A	LTP1	Ca22chr1A_C_albicans_SC5314:1808933-1809601	228-62
4	JUNC66	-4.73138	7.77608	-9.13622	0.000377641	0.0353472	0.907374	supercont4.1	2405020	2405094	-	JUNC66	27	41	0	0	TCTAAATCGTATATGTTAGTAACTCAAATTACGCCATAAATAATGTAAGTTTCTTACACTGAAAAAGATACATAC	orf19.2343.1	C1_10750C_B	orf19.2343.1	Ca22chr1B_C_albicans_SC5314:2386260-2386725	256-182
5	JUNC361	-4.73138	7.77608	-9.13622	0.000377641	0.0353472	0.907374	supercont4.6	48244	48300	-	JUNC361	27	41	0	0	CCTATCATATGGTTAGTACTTCAATTTTCAGCACTGTCACAAATCAAAAAAACATAC	orf19.2107	C2_00260C_A	MUQ1	Ca22chr2B_C_albicans_SC5314:33679-34853	134-74
6	JUNC123	-4.42194	7.62068	-8.27482	0.000585666	0.044891	0.505039	supercont4.14	4973	5084	+	JUNC123	21	34	0	0	GGCCAAGAAGAAGGCAGAGGAGGCCAAGAAAGCAGAGGAAATCAAGAAGGCAGAGGAGGCAAAGAAAGTAGAGGAAGCAAAGAAAGCAGAGGAAGCAAAGAAGGCAGAGGAG	orf19.4054	C5_05500C_A	CTA24	Ca22chr5B_C_albicans_SC5314:1182232-1182990	315-426
7	JUNC3	-4.22034	7.52899	-7.83648	0.00074396	0.044891	0.281415	supercont4.1	4238	4319	+	JUNC3	29	19	0	0	GGCCAAGAAGAAGGAAGAAGAGGCCAAAAAGAAGGCAGAGGAGGCCAAGAAGAAGGAAGAAGAGGCCAAGAAAGCAGAGGAG	orf19.6112	C1_00040W_A	CTA2	Ca22chr1A_C_albicans_SC5314:10718-11485	315-396
8	JUNC245	0.885653	14.013	7.78124	0.000767368	0.044891	-0.876838	supercont4.32	20594	20654	+	JUNC245	339	392	234	295	AGTATGTTCTGCCATGCACCGAAAATGTACAACGCCAACTTACTAACTAAATAAAAACTAG	orf19.7111.1	C7_00110W_A	SOD3	Ca22chr7A_C_albicans_SC5314:15982-16662	105-165

## Sheet: Sheet2
LIST OF GENES SELECTED FROM EXPRESSION DATA ANALYSIS FOR DIFFERENTIAL ALTERNATIVE SPLICING
S.No.	Gene	Intron position	P Value
1	NOP1	154-199	6.93788e-06
2	PGA18	1181-1130	0.000233241
3	LTP1	228-62	0.00037349
4	orf19.2343.1	256-182	0.000377641
5	MUQ1	134-74	0.000377641
6	CTA24	315-426	0.000585666
7	CTA2	315-396	0.00074396
8	SOD3	105-165	0.000767368
