# Supplementary material for: Identification of Genomewide Alternative Splicing Events in Sequential, Isogenic Clinical Isolates of Candida albicans Reveals a Novel Mechanism of Drug Resistance and Tolerance to Cellular Stresses
Source: mSphere. 2020 Aug 12;5(4):e00608-20. doi: 10.1128/mSphere.00608-20 (PMC7426172; doi:10.1128/mSphere.00608-20)
Supplement: DATA SET S3 [file mSphere.00608-20-sd003.xlsx]

## Sheet: Main
GO_term	GO_term_meaning	TW1		TW17
		%	Corrected P-value	%	Corrected P-value
5737	cytoplasm	0	-	0	-
33459	GAA codon-amino acid adaptor activity	2.7	0.00032	3	0.0002
5622	intracellular	0	-	66.5	0.0123
43231	intracellular membrane-bounded organelle	0	-	0	-
43229	intracellular organelle	0	-	0	-
1990726	Lsm1-7-Pat1 complex	2.2	0.00759	0	-
98796	membrane protein complex	0	-	0	-
43227	membrane-bounded organelle	0	-	0	-
43226	organelle	59.3	0.04332	0	-
8187	poly-pyrimidine tract binding	2.2	0.01153	0	-
8266	poly(U) RNA binding	2.2	0.01153	0	-
5515	protein binding	0	-	0	-
32991	protein-containing complex	42.3	0.00192	43.1	0.0017
120114	Sm-like protein family complex	5.5	0.00089	4.8	0.02375
30532	small nuclear ribonucleoprotein complex	5.5	0.00064	4.8	0.01849
97525	spliceosomal snRNP complex	5.5	0.00064	4.8	0.01849
97526	spliceosomal tri-snRNP complex	4.9	1.51e-05	4.2	0.00163
5685	U1 snRNP	2.7	0.01532	3	0.01025
46540	U4/U6 x U5 tri-snRNP complex	4.9	1.51e-05	4.2	0.00163
5688	U6 snRNP	2.7	0.00037	0	-
221	vacuolar proton-transporting V-type ATPase, V1 domain	1.6	0.04111	1.8	0.03215
7010	cytoskeleton organization	0	-	0	-

## Sheet: TW1
GOID	GO_term	Corrected P-value	Gene(s) annotated to the term
97526	spliceosomal tri-snRNP complex	1.51e-05	C2_03880C_A:SMD2:C5_02810W_A:C5_03110C_A:C5_03400C_A:C7_02510W_A:LSM6:SNP3:CR_07510W_A
46540	U4/U6 x U5 tri-snRNP complex	1.51e-05	C2_03880C_A:SMD2:C5_02810W_A:C5_03110C_A:C5_03400C_A:C7_02510W_A:LSM6:SNP3:CR_07510W_A
33459	GAA codon-amino acid adaptor activity	0.00032	tE(UUC)1:tE(UUC)4:tE(UUC)3:tE(UUC)5:tE(UUC)7
5688	U6 snRNP	0.00037	C5_02810W_A:C5_03400C_A:C7_02510W_A:LSM6:SNP3
30532	small nuclear ribonucleoprotein complex	0.00064	C2_03880C_A:C2_05540C_A:SMD2:C5_02810W_A:C5_03110C_A:C5_03400C_A:C7_02510W_A:LSM6:SNP3:CR_07510W_A
97525	spliceosomal snRNP complex	0.00064	C2_03880C_A:C2_05540C_A:SMD2:C5_02810W_A:C5_03110C_A:C5_03400C_A:C7_02510W_A:LSM6:SNP3:CR_07510W_A
120114	Sm-like protein family complex	0.00089	C2_03880C_A:C2_05540C_A:SMD2:C5_02810W_A:C5_03110C_A:C5_03400C_A:C7_02510W_A:LSM6:SNP3:CR_07510W_A
32991	protein-containing complex	0.00192	UBP6:C1_00450C_A:SIN3:RPB11:MED17:BET4:PHO85:PSF2:RIB4:C1_07340W_A:C1_10750C_A:C1_10960W_A:C1_12150C_A:SRT1:C1_12650C_A:C1_13690C_A:HIR1:C2_00570W_A:VPS24:ENT3:C2_02870W_A:COX6:C2_03880C_A:C2_05540C_A:RFC1:SMD2:C2_06850W_A:MTR2:TPS3:C3_01210C_A:TFP1:HRT1:C3_04810C_A:C3_05120C_A:VAN1:C3_07680W_A:SUB2:C4_00320C_A:RPL30:TUB4:NOP1:TFB3:C5_01050C_A:C5_01170W_A:C5_02190C_A:C5_02810W_A:C5_03110C_A:C5_03…
1990726	Lsm1-7-Pat1 complex	0.00759	C5_03400C_A:C7_02510W_A:LSM6:SNP3
8187	poly-pyrimidine tract binding	0.01153	C5_03110C_A:C5_03400C_A:LSM6:SNP3
8266	poly(U) RNA binding	0.01153	C5_03110C_A:C5_03400C_A:LSM6:SNP3
5685	U1 snRNP	0.01532	C2_03880C_A:C2_05540C_A:SMD2:C5_03110C_A:CR_07510W_A
221	vacuolar proton-transporting V-type ATPase, V1 domain	0.04111	TFP1:VMA4:VMA13
43226	organelle	0.04332	C1_00450C_A:SIN3:RPB11:ZCF24:TEM1:MED17:BET4:PHO85:PSF2:RIB4:C1_06480C_A:MMD1:C1_07340W_A:CLA4:C1_10680C_A:C1_10750C_A:C1_10960W_A:SRT1:C1_12650C_A:C1_12920C_A:COX19:ROB1:C1_13690C_A:C1_14090W_A:HIR1:C2_00570W_A:VPS24:ENT3:C2_02870W_A:COX6:C2_03880C_A:C2_04850C_A:C2_05540C_A:GWT1:RFC1:SMD2:C2_08180C_A:C2_09290W_A:MTR2:C3_00620C_A:FKH2:C3_01210C_A:TFP1:C3_02160C_A:HRT1:GTT11:MCA1:APN1:C3_07100C_A:…

## Sheet: TW17
GOID	GO_term	Corrected P-value	Gene(s) annotated to the term
33459	GAA codon-amino acid adaptor activity	0.0002	tE(UUC)1:tE(UUC)4:tE(UUC)3:tE(UUC)5:tE(UUC)7
97526	spliceosomal tri-snRNP complex	0.00163	C2_03880C_A:SMD2:C5_03110C_A:C5_03400C_A:C7_02510W_A:LSM6:CR_07510W_A
46540	U4/U6 x U5 tri-snRNP complex	0.00163	C2_03880C_A:SMD2:C5_03110C_A:C5_03400C_A:C7_02510W_A:LSM6:CR_07510W_A
32991	protein-containing complex	0.0017	UBP6:C1_00450C_A:SIN3:RPB11:MED17:BET4:PHO85:RIB4:C1_07340W_A:APS3:C1_10750C_A:C1_10960W_A:C1_12150C_A:SRT1:C1_12650C_A:C1_13690C_A:HIR1:VPS24:ENT3:C2_02870W_A:COX6:INO4:C2_03880C_A:C2_05540C_A:RFC1:SMD2:C2_06850W_A:RPL3:MTR2:TPS3:C3_01210C_A:TFP1:C3_02210C_A:HRT1:C3_05120C_A:VAN1:SUB2:C4_00320C_A:RPL30:TUB4:NOP1:TFB3:C5_01050C_A:C5_01170W_A:C5_02190C_A:C5_03110C_A:C5_03400C_A:RFC3:CDC14:RPS28B:P…
5685	U1 snRNP	0.01025	C2_03880C_A:C2_05540C_A:SMD2:C5_03110C_A:CR_07510W_A
5622	intracellular	0.0123	UBP6:C1_00450C_A:SIN3:RPB11:TEM1:MED17:BET4:PHO85:RIB4:AUT7:C1_06480C_A:MMD1:C1_07340W_A:APS3:C1_10680C_A:C1_10750C_A:C1_10960W_A:C1_12150C_A:SRT1:C1_12650C_A:C1_12920C_A:COX19:C1_13690C_A:C1_14090W_A:HIR1:VPS24:ENT3:C2_02870W_A:COX6:INO4:C2_03880C_A:RHO3:C2_05540C_A:RFC1:SMD2:C2_08180C_A:RPL3:MTR2:TPS3:C3_00620C_A:FKH2:C3_01210C_A:TFP1:C3_02160C_A:C3_02210C_A:HRT1:DTD2:C3_05120C_A:MCA1:DED1:VAN1…
30532	small nuclear ribonucleoprotein complex	0.01849	C2_03880C_A:C2_05540C_A:SMD2:C5_03110C_A:C5_03400C_A:C7_02510W_A:LSM6:CR_07510W_A
97525	spliceosomal snRNP complex	0.01849	C2_03880C_A:C2_05540C_A:SMD2:C5_03110C_A:C5_03400C_A:C7_02510W_A:LSM6:CR_07510W_A
120114	Sm-like protein family complex	0.02375	C2_03880C_A:C2_05540C_A:SMD2:C5_03110C_A:C5_03400C_A:C7_02510W_A:LSM6:CR_07510W_A
221	vacuolar proton-transporting V-type ATPase, V1 domain	0.03215	TFP1:VMA4:VMA13
